# Supplementary material for: Metal-free enantiomorphic perovskite [dabcoH2]2+[H3O]+Br− 3 and its one-dimensional polar polymorph
Source: IUCrJ. 2022 Jul 16;9(Pt 5):544–50. doi: 10.1107/S2052252522006406 (PMC9438492; doi:10.1107/S2052252522006406)
Supplement: Supplementary file 1 [file m-09-00544-sup1.cif]

data_dhbr1af_41001
#==============================================================================

# PROCESSING SUMMARY (IUCr Office Use Only)

_journal_date_recd_electronic      2022-02-03
_journal_date_to_coeditor         ?
_journal_date_from_coeditor       ?
_journal_date_accepted     ?
_journal_date_printers_first      ?
_journal_date_printers_final      ?
_journal_date_proofs_out          ?
_journal_date_proofs_in           ?
_journal_coeditor_name            ?
_journal_coeditor_code      CT5016
_journal_coeditor_notes
; ?
;
_journal_paper_category      FA
_journal_techeditor_code      ?
_iucr_compatibility_tag          ACTA95
_journal_techeditor_notes  
;
;
_journal_coden_ASTM               ?
_journal_name_full                ?
_journal_year                     ?
_journal_volume                   ?
_journal_issue                    ?
_journal_page_first               ?
_journal_page_last                ?
_journal_suppl_publ_number        ?
_journal_suppl_publ_pages         ?

#==============================================================================

_database_code_depnum_ccdc_archive 'CCDC 2132130'
loop_
_audit_author_name
_audit_author_address
'Armand Budzianowski'
;National Centre for Nuclear Research
Poland
;
_audit_update_record             
;
2022-04-20 deposited with the CCDC. 2022-05-18 downloaded from the CCDC.
;

_publ_requested_journal          
; 
JACS
;


_publ_contact_author_fax         '+48 61 829 1555'
_publ_contact_author_phone       '+48(22)273 1148'
_publ_contact_author_email       armand.budzianowski@ncbj.gov.pl
_publ_contact_author_address     
;
National Centre for Nuclear Research, So\%A?tana 7, 05-400 Otwock, Poland.
;

_publ_section_title              
;
Metal-free enantiomorphic perovskite 
[dabcoH2]2+[H3O]+ Br \`I?3 and its 1-dimensional polar polymorph
;

_publ_contact_author_name        'Armand Budzianowski'
_publ_requested_category         FO

loop_
_publ_author_name
_publ_author_address


'Budzianowski, Armand'
; National Centre for Nuclear Reserch
  So\/ltana 7  
  05-400 Otwock
  Poland

;
'Katrusiak, Andrzej'
; Faculty of Chemistry,
  Adam Mickiewicz University,
  ul. Uniwersytetu Pozna\%A?skiego 8,
  61-614 Poznan,
  Poland
katran@amu.edu.pl
;
'Petricek, Vaclav'
;Academy of Sciences 
Institute of Physics
Department of Structure Analysis
Cukrovarnicka 10
16253 Praha 6
Czech Republic
petricek@fzu.cz 
;

_publ_section_references         
;
New reference for Jana2006: 
Petricek, V., Dusek, M.  & Palatinus, L. (2014). 
Z. Kristallogr. 229(5), 345-352. 
DOI 10.1515/zkri-2014-1737 
;


_audit_creation_method           SHELXL-2016/6
_shelx_SHELXL_version_number     2016/6
_chemical_name_systematic        ?
_chemical_name_common            ?
_chemical_melting_point          ?
_chemical_formula_moiety         'C6 H14 N2, 3(Br), H3 O'
_chemical_formula_sum            'C6 H17 Br3 N2 O'
_chemical_formula_weight         372.94


loop_
_atom_type_symbol
_atom_type_description
_atom_type_scat_dispersion_real
_atom_type_scat_dispersion_imag
_atom_type_scat_source
Br Br -0.2901 2.4595 'International Tables Vol C Tables 4.2.6.8 and 6.1.1.4'
N N 0.0061 0.0033 'International Tables Vol C Tables 4.2.6.8 and 6.1.1.4'
C C 0.0033 0.0016 'International Tables Vol C Tables 4.2.6.8 and 6.1.1.4'
H H 0.0000 0.0000 'International Tables Vol C Tables 4.2.6.8 and 6.1.1.4'
O O 0.0106 0.0060 'International Tables Vol C Tables 4.2.6.8 and 6.1.1.4'

_space_group_crystal_system      trigonal
_space_group_IT_number           154
_space_group_name_H-M_alt        'P 32 2 1'
_space_group_name_Hall           'P 32 2"'

_shelx_space_group_comment       
;
The symmetry employed for this shelxl refinement is uniquely defined
by the following loop, which should always be used as a source of
symmetry information in preference to the above space-group names.
They are only intended as comments.
;

loop_
_space_group_symop_operation_xyz
'x, y, z'
'-y, x-y, z+2/3'
'-x+y, -x, z+1/3'
'x-y, -y, -z+1/3'
'-x, -x+y, -z+2/3'
'y, x, -z'

_cell_length_a                   9.5838(3)
_cell_length_b                   9.5838(3)
_cell_length_c                   23.2270(8)
_cell_angle_alpha                90
_cell_angle_beta                 90
_cell_angle_gamma                120
_cell_volume                     1847.56(13)
_cell_formula_units_Z            6
_cell_measurement_temperature    296(2)
_cell_measurement_reflns_used    3200
_cell_measurement_theta_min      3.0150
_cell_measurement_theta_max      25.3070

_exptl_crystal_description       block
_exptl_crystal_colour            'clear colourless'
_exptl_crystal_density_meas      ?
_exptl_crystal_density_method    ?
_exptl_crystal_density_diffrn    2.011
_exptl_crystal_F_000             1080
_exptl_transmission_factor_min   ?
_exptl_transmission_factor_max   ?
_exptl_crystal_size_max          0.100
_exptl_crystal_size_mid          0.100
_exptl_crystal_size_min          0.100
_exptl_absorpt_coefficient_mu    9.792
_shelx_estimated_absorpt_T_min   0.441
_shelx_estimated_absorpt_T_max   0.441

_exptl_absorpt_correction_T_min  0.956
_exptl_absorpt_correction_T_max  0.985
_exptl_absorpt_correction_type   analytical
_exptl_absorpt_process_details   
;
CrysAlisPro 1.171.40.57a (Rigaku Oxford Diffraction, 2019)
Analytical numeric absorption correction using a multifaceted crystal
   model based on expressions derived by R.C. Clark & J.S. Reid.
(Clark, R. C. & Reid, J. S. (1995). Acta Cryst. A51, 887-897)
Empirical absorption correction using spherical harmonics,
 implemented in SCALE3 ABSPACK scaling algorithm.
;


_diffrn_ambient_temperature      296(2)
_diffrn_source                   'fine-focus sealed X-ray tube'
_diffrn_source_type              'Enhance (Mo) X-ray Source'
_diffrn_radiation_probe          x-ray
_diffrn_radiation_type           'Mo K\a'
_diffrn_radiation_wavelength     0.71073
_diffrn_radiation_monochromator  graphite
_diffrn_measurement_device       'four-circle diffractometer'
_diffrn_measurement_device_type  'Xcalibur, Sapphire2, large Be window'
_diffrn_detector                 'CCD plate'
_diffrn_detector_type            'Sapphire2, large Be window'
_diffrn_detector_area_resol_mean 8.1929


_diffrn_reflns_number            14765
_diffrn_reflns_av_unetI/netI     0.0453
_diffrn_reflns_av_R_equivalents  0.0526
_diffrn_reflns_limit_h_min       -13
_diffrn_reflns_limit_h_max       12
_diffrn_reflns_limit_k_min       -9
_diffrn_reflns_limit_k_max       12
_diffrn_reflns_limit_l_min       -31
_diffrn_reflns_limit_l_max       30
_diffrn_reflns_theta_min         2.454
_diffrn_reflns_theta_max         29.253
_diffrn_reflns_theta_full        25.242
_diffrn_measured_fraction_theta_max 0.955
_diffrn_measured_fraction_theta_full 1.000
_diffrn_reflns_Laue_measured_fraction_max 0.955
_diffrn_reflns_Laue_measured_fraction_full 1.000
_diffrn_reflns_point_group_measured_fraction_max 0.937
_diffrn_reflns_point_group_measured_fraction_full 1.000
_reflns_number_total             3159
_reflns_number_gt                2323
_reflns_threshold_expression     'I > 2\s(I)'
_reflns_Friedel_coverage         0.687
_reflns_Friedel_fraction_max     0.912
_reflns_Friedel_fraction_full    1.000

_reflns_special_details          
;
 Reflections were merged by SHELXL according to the crystal
 class for the calculation of statistics and refinement.
 
 _reflns_Friedel_fraction is defined as the number of unique
 Friedel pairs measured divided by the number that would be
 possible theoretically, ignoring centric projections and
 systematic absences.
;

_computing_data_collection       
;
CrysAlis Version 1.171.13 beta (release 14.11.2003 CrysAlis171 VC++)
;

_computing_cell_refinement       'CrysAlisPro 1.171.40.57a (Rigaku OD, 2019)'

_computing_data_reduction        'CrysAlisPro 1.171.40.57a (Rigaku OD, 2019)'

_computing_structure_solution    
;
SHELXS-2013/1 (Sheldrick, 1990)
JANA2006
;

_computing_structure_refinement  
;
SHELXL-2016/6 (Sheldrick, 2016)
JANA2006
;

_computing_molecular_graphics    
;
X-Seed (Barbour, 2001) 
ShelXle (Hubschle et al., 2011)
VESTA ( Momma & Izumi, 2011)
;


_refine_special_details          ?
_refine_ls_structure_factor_coef Fsqd
_refine_ls_matrix_type           full
_refine_ls_weighting_scheme      calc
_refine_ls_weighting_details     
'w=1/[\s^2^(Fo^2^)+(0.0200P)^2^+0.7694P] where P=(Fo^2^+2Fc^2^)/3'
_atom_sites_solution_primary     direct
_atom_sites_solution_secondary   ?
_atom_sites_solution_hydrogens   mixed
_refine_ls_hydrogen_treatment    mixed
_refine_ls_extinction_method     none
_refine_ls_extinction_coef       .
_refine_ls_abs_structure_details 
;
 Flack x determined using 737 quotients [(I+)-(I-)]/[(I+)+(I-)]
 (Parsons, Flack and Wagner, Acta Cryst. B69 (2013) 249-259).
;
_refine_ls_abs_structure_Flack   0.005(15)
_chemical_absolute_configuration ad
_refine_ls_number_reflns         3159
_refine_ls_number_parameters     201
_refine_ls_number_restraints     84
_refine_ls_R_factor_all          0.0705
_refine_ls_R_factor_gt           0.0415
_refine_ls_wR_factor_ref         0.0740
_refine_ls_wR_factor_gt          0.0652
_refine_ls_goodness_of_fit_ref   1.080
_refine_ls_restrained_S_all      1.070
_refine_ls_shift/su_max          0.001
_refine_ls_shift/su_mean         0.000

loop_
_atom_site_label
_atom_site_type_symbol
_atom_site_fract_x
_atom_site_fract_y
_atom_site_fract_z
_atom_site_U_iso_or_equiv
_atom_site_adp_type
_atom_site_occupancy
_atom_site_site_symmetry_order
_atom_site_calc_flag
_atom_site_refinement_flags_posn
_atom_site_refinement_flags_adp
_atom_site_refinement_flags_occupancy
_atom_site_disorder_assembly
_atom_site_disorder_group
Br1A Br 0.14646(8) 0.47635(9) 0.41669(3) 0.04436(19) Uani 1 1 d D . . . .
Br2A Br 0.03007(9) 0.20114(9) 0.09569(3) 0.0434(2) Uani 1 1 d . . . . .
Br3A Br 0.64491(9) 0.53260(9) 0.40619(3) 0.0431(2) Uani 1 1 d . . . . .
O2W O 1.000000 0.6615(7) 0.333333 0.069(3) Uani 1 2 d DS T P . .
H21W H 0.961(10) 0.573(4) 0.318(3) 0.083 Uiso 0.5 1 d D U P . .
H22W H 0.953(5) 0.704(5) 0.319(2) 0.083 Uiso 0.5 1 d D U P . .
H23W H 1.092(3) 0.715(8) 0.321(3) 0.083 Uiso 0.5 1 d D U P . .
O1W O 0.3328(7) 0.3328(7) 0.500000 0.072(3) Uani 1 2 d DS T P . .
H11W H 0.398(6) 0.404(4) 0.5211(18) 0.086 Uiso 0.5 1 d D U P . .
H12W H 0.313(5) 0.376(5) 0.4734(17) 0.086 Uiso 0.5 1 d D U P . .
H13W H 0.250(3) 0.280(7) 0.5184(19) 0.086 Uiso 0.5 1 d D U P . .
N1A N 0.2147(19) 0.292(2) 0.2188(7) 0.047(4) Uani 0.54(2) 1 d D U P A 1
H1A H 0.120326 0.249251 0.193511 0.056 Uiso 0.54(2) 1 calc R U P A 1
N2A N 0.4474(19) 0.4055(19) 0.2864(7) 0.041(4) Uani 0.54(2) 1 d D U P A 1
H2A H 0.540795 0.449120 0.312218 0.050 Uiso 0.54(2) 1 calc R U P A 1
C1A C 0.1656(19) 0.213(2) 0.2777(11) 0.060(7) Uani 0.54(2) 1 d D U P A 1
H11A H 0.097958 0.247409 0.296999 0.072 Uiso 0.54(2) 1 calc R U P A 1
H12A H 0.104691 0.096914 0.273575 0.072 Uiso 0.54(2) 1 calc R U P A 1
C2A C 0.315(3) 0.262(3) 0.3126(7) 0.056(5) Uani 0.54(2) 1 d D U P A 1
H21A H 0.298666 0.284010 0.351993 0.067 Uiso 0.54(2) 1 calc R U P A 1
H22A H 0.339590 0.174943 0.313010 0.067 Uiso 0.54(2) 1 calc R U P A 1
C3A C 0.339(3) 0.258(3) 0.1933(7) 0.069(7) Uani 0.54(2) 1 d D U P A 1
H31A H 0.359083 0.290642 0.153211 0.083 Uiso 0.54(2) 1 calc R U P A 1
H32A H 0.305404 0.144716 0.196076 0.083 Uiso 0.54(2) 1 calc R U P A 1
C4A C 0.4919(19) 0.361(2) 0.2301(11) 0.053(6) Uani 0.54(2) 1 d D U P A 1
H41A H 0.546263 0.300017 0.237262 0.063 Uiso 0.54(2) 1 calc R U P A 1
H42A H 0.565359 0.457734 0.209188 0.063 Uiso 0.54(2) 1 calc R U P A 1
C5A C 0.289(3) 0.475(2) 0.2254(12) 0.065(9) Uani 0.54(2) 1 d D U P A 1
H51A H 0.347941 0.529602 0.190892 0.077 Uiso 0.54(2) 1 calc R U P A 1
H51B H 0.204493 0.501672 0.231345 0.077 Uiso 0.54(2) 1 calc R U P A 1
C6A C 0.401(4) 0.529(3) 0.2769(13) 0.045(7) Uani 0.54(2) 1 d D U P A 1
H61A H 0.496260 0.632526 0.269325 0.054 Uiso 0.54(2) 1 calc R U P A 1
H62A H 0.347565 0.538912 0.310694 0.054 Uiso 0.54(2) 1 calc R U P A 1
N1B N 0.290(2) 0.3273(18) 0.2004(6) 0.036(4) Uani 0.46(2) 1 d D U P A 2
H1B H 0.248456 0.304912 0.160888 0.043 Uiso 0.46(2) 1 calc R U P A 2
N2B N 0.386(2) 0.383(2) 0.3020(7) 0.032(4) Uani 0.46(2) 1 d D U P A 2
H2B H 0.425369 0.405904 0.341768 0.039 Uiso 0.46(2) 1 calc R U P A 2
C1B C 0.177(2) 0.188(2) 0.2390(10) 0.046(6) Uani 0.46(2) 1 d D U P A 2
H11B H 0.184309 0.093376 0.230003 0.056 Uiso 0.46(2) 1 calc R U P A 2
H12B H 0.066254 0.162580 0.232698 0.056 Uiso 0.46(2) 1 calc R U P A 2
C2B C 0.224(3) 0.237(3) 0.3014(9) 0.044(6) Uani 0.46(2) 1 d D U P A 2
H21B H 0.146575 0.259385 0.319827 0.053 Uiso 0.46(2) 1 calc R U P A 2
H22B H 0.226435 0.150516 0.322256 0.053 Uiso 0.46(2) 1 calc R U P A 2
C3B C 0.450(3) 0.341(3) 0.2019(8) 0.048(6) Uani 0.46(2) 1 d D U P A 2
H31B H 0.527807 0.438403 0.182104 0.058 Uiso 0.46(2) 1 calc R U P A 2
H32B H 0.446256 0.249201 0.183365 0.058 Uiso 0.46(2) 1 calc R U P A 2
C4B C 0.496(2) 0.349(3) 0.2669(9) 0.041(5) Uani 0.46(2) 1 d D U P A 2
H41B H 0.485626 0.246908 0.278565 0.049 Uiso 0.46(2) 1 calc R U P A 2
H42B H 0.606662 0.432909 0.272761 0.049 Uiso 0.46(2) 1 calc R U P A 2
C5B C 0.287(2) 0.477(2) 0.2227(10) 0.026(5) Uani 0.46(2) 1 d D U P A 2
H1 H 0.338318 0.564642 0.195196 0.031 Uiso 0.46(2) 1 calc R U P A 2
H52B H 0.177153 0.453127 0.228704 0.031 Uiso 0.46(2) 1 calc R U P A 2
C6B C 0.379(4) 0.523(3) 0.2789(11) 0.031(6) Uani 0.46(2) 1 d D U P A 2
H61B H 0.487004 0.611957 0.272742 0.037 Uiso 0.46(2) 1 calc R U P A 2
H62B H 0.325371 0.557011 0.306348 0.037 Uiso 0.46(2) 1 calc R U P A 2

loop_
_atom_site_aniso_label
_atom_site_aniso_U_11
_atom_site_aniso_U_22
_atom_site_aniso_U_33
_atom_site_aniso_U_23
_atom_site_aniso_U_13
_atom_site_aniso_U_12
Br1A 0.0381(4) 0.0417(4) 0.0497(4) 0.0058(3) -0.0012(3) 0.0173(4)
Br2A 0.0477(5) 0.0446(4) 0.0371(4) -0.0032(3) -0.0084(3) 0.0225(4)
Br3A 0.0438(5) 0.0476(4) 0.0374(4) -0.0047(3) -0.0079(4) 0.0224(4)
O2W 0.064(6) 0.061(4) 0.083(7) -0.001(2) -0.002(5) 0.032(3)
O1W 0.072(5) 0.072(5) 0.072(6) 0.007(2) -0.007(2) 0.037(5)
N1A 0.032(8) 0.065(11) 0.050(9) -0.014(9) -0.023(7) 0.029(9)
N2A 0.036(9) 0.043(8) 0.044(10) -0.006(7) -0.014(7) 0.019(7)
C1A 0.031(9) 0.037(10) 0.091(18) 0.021(14) 0.021(10) 0.001(8)
C2A 0.079(16) 0.044(10) 0.042(9) 0.010(8) -0.003(8) 0.028(12)
C3A 0.088(18) 0.112(19) 0.048(10) -0.033(9) -0.017(9) 0.080(16)
C4A 0.031(8) 0.042(11) 0.089(17) -0.004(14) 0.022(10) 0.021(8)
C5A 0.08(2) 0.054(13) 0.08(2) 0.019(12) -0.005(14) 0.053(15)
C6A 0.036(12) 0.023(10) 0.072(17) -0.001(9) 0.017(9) 0.011(9)
N1B 0.037(9) 0.032(8) 0.023(7) 0.002(6) -0.008(6) 0.006(8)
N2B 0.037(10) 0.044(11) 0.026(8) -0.009(7) -0.008(7) 0.028(10)
C1B 0.035(9) 0.031(9) 0.055(14) 0.019(9) -0.014(9) 0.003(8)
C2B 0.051(15) 0.038(12) 0.039(11) 0.018(10) 0.020(11) 0.019(13)
C3B 0.052(13) 0.064(16) 0.034(10) -0.012(12) 0.012(10) 0.033(13)
C4B 0.040(10) 0.047(11) 0.044(12) -0.021(11) -0.012(8) 0.029(9)
C5B 0.009(11) 0.030(10) 0.025(13) 0.007(9) 0.000(8) -0.001(9)
C6B 0.034(14) 0.034(12) 0.028(13) -0.004(9) -0.012(10) 0.020(11)

_geom_special_details            
;
 All esds (except the esd in the dihedral angle between two l.s. planes)
 are estimated using the full covariance matrix.  The cell esds are taken
 into account individually in the estimation of esds in distances, angles
 and torsion angles; correlations between esds in cell parameters are only
 used when they are defined by crystal symmetry.  An approximate (isotropic)
 treatment of cell esds is used for estimating esds involving l.s. planes.
;

loop_
_geom_bond_atom_site_label_1
_geom_bond_atom_site_label_2
_geom_bond_distance
_geom_bond_site_symmetry_2
_geom_bond_publ_flag
O2W H21W 0.8201(14) . ?
O2W H22W 0.8201(14) . ?
O2W H23W 0.8201(15) . ?
O2W H21W 0.8201(14) 5_765 ?
O2W H22W 0.8201(14) 5_765 ?
O2W H23W 0.8201(14) 5_765 ?
O1W H11W 0.8201(14) . ?
O1W H12W 0.8201(14) . ?
O1W H13W 0.8201(15) . ?
O1W H11W 0.8201(14) 6_556 ?
O1W H12W 0.8201(14) 6_556 ?
O1W H13W 0.8201(14) 6_556 ?
N1A C3A 1.507(19) . ?
N1A C1A 1.519(19) . ?
N1A C5A 1.537(17) . ?
N1A H1A 0.9800 . ?
N2A C2A 1.461(19) . ?
N2A C6A 1.470(16) . ?
N2A C4A 1.504(19) . ?
N2A H2A 0.9800 . ?
C1A C2A 1.502(19) . ?
C1A H11A 0.9700 . ?
C1A H12A 0.9700 . ?
C2A H21A 0.9700 . ?
C2A H22A 0.9700 . ?
C3A C4A 1.55(2) . ?
C3A H31A 0.9700 . ?
C3A H32A 0.9700 . ?
C4A H41A 0.9700 . ?
C4A H42A 0.9700 . ?
C5A C6A 1.519(17) . ?
C5A H51A 0.9700 . ?
C5A H51B 0.9700 . ?
C6A H61A 0.9700 . ?
C6A H62A 0.9700 . ?
N1B C3B 1.47(2) . ?
N1B C1B 1.519(18) . ?
N1B C5B 1.537(17) . ?
N1B H1B 0.9800 . ?
N2B C6B 1.477(17) . ?
N2B C2B 1.48(2) . ?
N2B C4B 1.494(19) . ?
N2B H2B 0.9800 . ?
C1B C2B 1.52(2) . ?
C1B H11B 0.9700 . ?
C1B H12B 0.9700 . ?
C2B H21B 0.9700 . ?
C2B H22B 0.9700 . ?
C3B C4B 1.56(2) . ?
C3B H31B 0.9700 . ?
C3B H32B 0.9700 . ?
C4B H41B 0.9700 . ?
C4B H42B 0.9700 . ?
C5B C6B 1.511(16) . ?
C5B H1 0.9700 . ?
C5B H52B 0.9700 . ?
C6B H61B 0.9700 . ?
C6B H62B 0.9700 . ?

loop_
_geom_angle_atom_site_label_1
_geom_angle_atom_site_label_2
_geom_angle_atom_site_label_3
_geom_angle
_geom_angle_site_symmetry_1
_geom_angle_site_symmetry_3
_geom_angle_publ_flag
H21W O2W H22W 105(4) . . ?
H21W O2W H23W 107(4) . . ?
H22W O2W H23W 104(4) . . ?
H21W O2W H21W 72(10) . 5_765 ?
H22W O2W H21W 175(8) . 5_765 ?
H23W O2W H21W 81(9) . 5_765 ?
H21W O2W H22W 175(8) . 5_765 ?
H22W O2W H22W 78(7) . 5_765 ?
H23W O2W H22W 68(8) . 5_765 ?
H21W O2W H22W 105(4) 5_765 5_765 ?
H21W O2W H23W 81(9) . 5_765 ?
H22W O2W H23W 68(8) . 5_765 ?
H23W O2W H23W 170(10) . 5_765 ?
H21W O2W H23W 107(4) 5_765 5_765 ?
H22W O2W H23W 104(4) 5_765 5_765 ?
H11W O1W H12W 108(2) . . ?
H11W O1W H13W 108(2) . . ?
H12W O1W H13W 108(2) . . ?
H11W O1W H11W 74(8) . 6_556 ?
H12W O1W H11W 58(6) . 6_556 ?
H13W O1W H11W 165(7) . 6_556 ?
H11W O1W H12W 58(6) . 6_556 ?
H12W O1W H12W 164(6) . 6_556 ?
H13W O1W H12W 85(5) . 6_556 ?
H11W O1W H12W 108(2) 6_556 6_556 ?
H11W O1W H13W 165(7) . 6_556 ?
H12W O1W H13W 85(5) . 6_556 ?
H13W O1W H13W 75(9) . 6_556 ?
H11W O1W H13W 108(2) 6_556 6_556 ?
H12W O1W H13W 108(2) 6_556 6_556 ?
C3A N1A C1A 109.2(13) . . ?
C3A N1A C5A 108.7(17) . . ?
C1A N1A C5A 109.2(15) . . ?
C3A N1A H1A 109.9 . . ?
C1A N1A H1A 109.9 . . ?
C5A N1A H1A 109.9 . . ?
C2A N2A C6A 110.7(18) . . ?
C2A N2A C4A 109.2(13) . . ?
C6A N2A C4A 109.9(16) . . ?
C2A N2A H2A 109.0 . . ?
C6A N2A H2A 109.0 . . ?
C4A N2A H2A 109.0 . . ?
C2A C1A N1A 108.8(12) . . ?
C2A C1A H11A 109.9 . . ?
N1A C1A H11A 109.9 . . ?
C2A C1A H12A 109.9 . . ?
N1A C1A H12A 109.9 . . ?
H11A C1A H12A 108.3 . . ?
N2A C2A C1A 108.1(14) . . ?
N2A C2A H21A 110.1 . . ?
C1A C2A H21A 110.1 . . ?
N2A C2A H22A 110.1 . . ?
C1A C2A H22A 110.1 . . ?
H21A C2A H22A 108.4 . . ?
N1A C3A C4A 104.3(12) . . ?
N1A C3A H31A 110.9 . . ?
C4A C3A H31A 110.9 . . ?
N1A C3A H32A 110.9 . . ?
C4A C3A H32A 110.9 . . ?
H31A C3A H32A 108.9 . . ?
N2A C4A C3A 110.4(12) . . ?
N2A C4A H41A 109.6 . . ?
C3A C4A H41A 109.6 . . ?
N2A C4A H42A 109.6 . . ?
C3A C4A H42A 109.6 . . ?
H41A C4A H42A 108.1 . . ?
C6A C5A N1A 108.0(13) . . ?
C6A C5A H51A 110.1 . . ?
N1A C5A H51A 110.1 . . ?
C6A C5A H51B 110.1 . . ?
N1A C5A H51B 110.1 . . ?
H51A C5A H51B 108.4 . . ?
N2A C6A C5A 107.1(13) . . ?
N2A C6A H61A 110.3 . . ?
C5A C6A H61A 110.3 . . ?
N2A C6A H62A 110.3 . . ?
C5A C6A H62A 110.3 . . ?
H61A C6A H62A 108.6 . . ?
C3B N1B C1B 108.6(14) . . ?
C3B N1B C5B 114.1(15) . . ?
C1B N1B C5B 106.6(14) . . ?
C3B N1B H1B 109.2 . . ?
C1B N1B H1B 109.2 . . ?
C5B N1B H1B 109.2 . . ?
C6B N2B C2B 110.7(18) . . ?
C6B N2B C4B 111.0(18) . . ?
C2B N2B C4B 107.9(14) . . ?
C6B N2B H2B 109.1 . . ?
C2B N2B H2B 109.1 . . ?
C4B N2B H2B 109.1 . . ?
N1B C1B C2B 108.6(14) . . ?
N1B C1B H11B 110.0 . . ?
C2B C1B H11B 110.0 . . ?
N1B C1B H12B 110.0 . . ?
C2B C1B H12B 110.0 . . ?
H11B C1B H12B 108.4 . . ?
N2B C2B C1B 108.1(13) . . ?
N2B C2B H21B 110.1 . . ?
C1B C2B H21B 110.1 . . ?
N2B C2B H22B 110.1 . . ?
C1B C2B H22B 110.1 . . ?
H21B C2B H22B 108.4 . . ?
N1B C3B C4B 106.6(13) . . ?
N1B C3B H31B 110.4 . . ?
C4B C3B H31B 110.4 . . ?
N1B C3B H32B 110.4 . . ?
C4B C3B H32B 110.4 . . ?
H31B C3B H32B 108.6 . . ?
N2B C4B C3B 108.8(15) . . ?
N2B C4B H41B 109.9 . . ?
C3B C4B H41B 109.9 . . ?
N2B C4B H42B 109.9 . . ?
C3B C4B H42B 109.9 . . ?
H41B C4B H42B 108.3 . . ?
C6B C5B N1B 106.5(13) . . ?
C6B C5B H1 110.4 . . ?
N1B C5B H1 110.4 . . ?
C6B C5B H52B 110.4 . . ?
N1B C5B H52B 110.4 . . ?
H1 C5B H52B 108.6 . . ?
N2B C6B C5B 109.5(14) . . ?
N2B C6B H61B 109.8 . . ?
C5B C6B H61B 109.8 . . ?
N2B C6B H62B 109.8 . . ?
C5B C6B H62B 109.8 . . ?
H61B C6B H62B 108.2 . . ?

loop_
_geom_torsion_atom_site_label_1
_geom_torsion_atom_site_label_2
_geom_torsion_atom_site_label_3
_geom_torsion_atom_site_label_4
_geom_torsion
_geom_torsion_site_symmetry_1
_geom_torsion_site_symmetry_2
_geom_torsion_site_symmetry_3
_geom_torsion_site_symmetry_4
_geom_torsion_publ_flag
C3A N1A C1A C2A 51(2) . . . . ?
C5A N1A C1A C2A -68(2) . . . . ?
C6A N2A C2A C1A 51(2) . . . . ?
C4A N2A C2A C1A -71(2) . . . . ?
N1A C1A C2A N2A 19(3) . . . . ?
C1A N1A C3A C4A -71(2) . . . . ?
C5A N1A C3A C4A 48(2) . . . . ?
C2A N2A C4A C3A 49(2) . . . . ?
C6A N2A C4A C3A -73(2) . . . . ?
N1A C3A C4A N2A 19(2) . . . . ?
C3A N1A C5A C6A -76(3) . . . . ?
C1A N1A C5A C6A 43(3) . . . . ?
C2A N2A C6A C5A -75(3) . . . . ?
C4A N2A C6A C5A 46(3) . . . . ?
N1A C5A C6A N2A 22(3) . . . . ?
C3B N1B C1B C2B 71(2) . . . . ?
C5B N1B C1B C2B -52(2) . . . . ?
C6B N2B C2B C1B 69(2) . . . . ?
C4B N2B C2B C1B -53(2) . . . . ?
N1B C1B C2B N2B -14(3) . . . . ?
C1B N1B C3B C4B -52(2) . . . . ?
C5B N1B C3B C4B 67(2) . . . . ?
C6B N2B C4B C3B -50(2) . . . . ?
C2B N2B C4B C3B 71(2) . . . . ?
N1B C3B C4B N2B -15(3) . . . . ?
C3B N1B C5B C6B -48(2) . . . . ?
C1B N1B C5B C6B 72(2) . . . . ?
C2B N2B C6B C5B -49(3) . . . . ?
C4B N2B C6B C5B 71(3) . . . . ?
N1B C5B C6B N2B -20(3) . . . . ?

loop_
_geom_hbond_atom_site_label_D
_geom_hbond_atom_site_label_H
_geom_hbond_atom_site_label_A
_geom_hbond_distance_DH
_geom_hbond_distance_HA
_geom_hbond_distance_DA
_geom_hbond_angle_DHA
_geom_hbond_site_symmetry_A
_geom_hbond_publ_flag
O2W H21W Br1A 0.8201(14) 2.564(16) 3.370(5) 168(6) 5_655 yes
O2W H22W Br2A 0.8201(14) 2.62(2) 3.394(4) 158(6) 4_665 yes
O2W H23W Br3A 0.8201(15) 2.625(16) 3.4303(12) 167(6) 5_765 yes
O1W H11W Br3A 0.8201(14) 2.62(2) 3.411(5) 162(6) 6_556 yes
O1W H12W Br1A 0.8201(14) 2.59(2) 3.3591(9) 156(5) . yes
O1W H13W Br2A 0.8201(15) 2.639(19) 3.439(5) 166(6) 5 yes
N1A^a H1A^a Br2A 0.98 2.39 3.244(13) 145.0 . yes
N2A^a H2A^a Br3A 0.98 2.37 3.240(14) 148.1 . yes
C1A^a H11A^a Br1A 0.97 3.03 3.74(2) 131.1 5 yes
C1A^a H12A^a Br2A 0.97 2.88 3.77(2) 153.5 4 yes
C2A^a H22A^a Br3A 0.97 3.08 3.98(2) 154.4 5_655 yes
C3A^a H31A^a Br3A 0.97 3.04 3.606(15) 118.4 2_654 yes
C3A^a H32A^a Br3A 0.97 3.12 3.95(2) 145.1 5_655 yes
C4A^a H41A^a Br1A 0.97 2.83 3.652(18) 143.3 5_655 yes
C4A^a H42A^a Br2A 0.97 3.04 3.812(18) 137.4 4_665 yes
C5A^a H51A^a Br1A 0.97 2.94 3.90(3) 175.5 2_664 yes
C5A^a H51B^a Br1A 0.97 2.95 3.72(3) 137.9 5 yes
C6A^a H61A^a Br2A 0.97 2.86 3.70(3) 146.2 4_665 yes
C6A^a H62A^a Br1A 0.97 3.00 3.94(3) 164.9 . yes
N1B^b H1B^b Br2A 0.98 2.36 3.249(15) 150.1 . yes
N2B^b H2B^b Br3A 0.98 2.36 3.243(16) 149.0 . yes
C1B^b H12B^b Br2A 0.97 3.07 3.549(16) 112.1 4 yes
C2B^b H21B^b Br1A 0.97 3.06 3.83(2) 137.2 . yes
C2B^b H22B^b Br2A 0.97 2.92 3.78(2) 148.9 3 yes
C3B^b H32B^b Br3A 0.97 2.94 3.770(19) 144.9 2_654 yes
C4B^b H41B^b Br3A 0.97 3.05 3.93(2) 151.2 5_655 yes
C4B^b H42B^b Br1A 0.97 3.03 3.544(18) 114.4 5_655 yes
C5B^b H1^b Br1A 0.97 3.02 3.85(2) 144.5 2_664 yes
C5B^b H52B^b Br1A 0.97 2.76 3.71(2) 169.7 5 yes
C6B^b H61B^b Br2A 0.97 2.96 3.89(4) 161.5 4_665 yes
C6B^b H62B^b Br1A 0.97 2.96 3.79(4) 144.5 . yes

_refine_diff_density_max         0.548
_refine_diff_density_min         -0.607
_refine_diff_density_rms         0.098

_shelx_res_file                  
;
TITL dhbr1af in P3(2)21 2022-04-07
    dhbr1af.res
    created by SHELXL-2018/3 at 01:12:09 on 10-Apr-2022
CELL 0.71073 9.5838 9.5838 23.2270 90.000 90.000 120.000
ZERR 6.0000 0.0003 0.0003 0.0008 0.000 0.000 0.000
LATT -1
SYMM -Y, X-Y, 0.666667+Z
SYMM -X+Y, -X, 0.333333+Z
SYMM X-Y, -Y, 0.333333-Z
SYMM -X, -X+Y, 0.666667-Z
SYMM Y, X, -Z
SFAC BR N C H O
UNIT 18 12 36 102 6
LIST 4 ! automatically inserted. Change 6 to 4 for CHECKCIF!!
BOND $H
CONF
DELU

ACTA
PLAN 4

HTAB 2.0
SIZE 0.10 0.10 0.10
TEMP 23.0
L.S. 4

EQIV $11 2-X,1-X+Y,2/3-Z ! Br3A - O2w (also H21w' and H23w')
EQIV $12 1-X,-X+Y,2/3-Z ! Br1A - O2w
EQIV $13 1+X-Y,1-Y,1/3-Z ! Br2A - O2w
EQIV $14 -X,-X+Y, 2/3-z ! Br2a - O1w

EQIV $15 Y,X, 1-Z  !(H13W' do Br2_$24)
EQIV $16 2-X,1-X+Y,2/3-Z !  H21w' - H23w'

EQIV $17 -X+Y,-X,1/3+Z !  Br2A' do O1w

EQIV $18 1-X+Y,1-X,1/3+Z ! Br2A - O2w H22w'
EQIV $19 1+X ,Y,Z ! Br1A - O2w H21w'

rem SADI 0.01 O1w H11w  O1w H12w  O1w H13w
rem SADI 0.01 O2w H21w O2w H22w O2w H23w

RTAB BHO1 Br3a_$15 H11w O1w
RTAB BHO1 Br1a H12w O1w
RTAB BHO1 Br2a_$14 H13w O1w
RTAB BHO1 Br3a H11w_$15 O1w
RTAB BHO1 Br1a_$15 H12w_$15 O1w
RTAB BHO1 Br2a_$17 H13w_$15 O1w

RTAB BH1 Br3a_$15 H11w
RTAB BH1 Br1a H12w
RTAB BH1 Br2a_$14 H13w
RTAB BH1 Br3a H11w_$15
RTAB BH1 Br1a_$15 H12w_$15
RTAB BH1 Br2a_$17 H13w_$15

RTAB O1H O1w H11w
RTAB O1H O1w H12w
RTAB O1H O1w H13w
RTAB O1H O1w H11w_$15
RTAB O1H O1w H12w_$15
RTAB O1H O1w H13w_$15

RTAB BHO2 Br1a_$12 H21w O2w
RTAB BHO2 Br2a_$13 H22w O2w
RTAB BHO2 Br3a_$11 H23w O2w
RTAB BHO2 Br1a_$19 H21w_$16 O2w
RTAB BHO2 Br2a_$18 H22w_$16 O2w
RTAB BHO2 Br3a H23w_$16 O2w

RTAB BH2 Br1a_$12 H21w
RTAB BH2 Br2a_$13 H22w
RTAB BH2 Br3a_$11 H23w
RTAB BH2 Br1a_$19 H21w_$16
RTAB BH2 Br2a_$18 H22w_$16
RTAB BH2 Br3a H23w_$16

RTAB O2H H21w O2w
RTAB O2H H22w O2w
RTAB O2H H23w O2w
RTAB O2H O2w H21w_$16
RTAB O2H O2w H22w_$16
RTAB O2H O2w H23w_$16

RTAB BH1 Br2a_$17 H13w_$15

RTAB HOH H11w O1w H12w
RTAB HOH H11w O1w H13w
RTAB HOH H11w O1w H11w_$15
RTAB HOH H11w O1w H12w_$15
RTAB HOH H11w O1w H13w_$15

RTAB HOH H12w O1w H13w
RTAB HOH H12w O1w H11w_$15
RTAB HOH H12w O1w H12w_$15
RTAB HOH H12w O1w H13w_$15

RTAB HOH H13w O1w H11w_$15
RTAB HOH H13w O1w H12w_$15
RTAB HOH H13w O1w H13w_$15

RTAB HOH H11w_$15 O1w H12w_$15
RTAB HOH H11w_$15 O1w H13w_$15

RTAB HOH H12w_$15 O1w H13w_$15

RTAB HOH H21w O2w H22w
RTAB HOH H21w O2w H23w
RTAB HOH H21w O2w H21w_$16
RTAB HOH H21w O2w H22w_$16
RTAB HOH H21w O2w H23w_$16

RTAB HOH H22w O2w H23w
RTAB HOH H22w O2w H21w_$16
RTAB HOH H22w O2w H22w_$16
RTAB HOH H22w O2w H23w_$16

RTAB HOH H23w O2w H21w_$16
RTAB HOH H23w O2w H22w_$16
RTAB HOH H23w O2w H23w_$16

RTAB HOH H21w_$16 O2w H22w_$16
RTAB HOH H21w_$16 O2w H23w_$16

RTAB HOH H22w_$16 O2w H23w_$16

rem RTAB OHBr

REM 1.368A is for 113 degrees as the bond angle and 0.82A for O-H.
REM Data from beta - phase:
REM 1.339A is for 103.39 degrees as the bond angle and 0.82A for O-H

DFIX 2.545 0.03 H21w Br1A_$12
DFIX 2.578 0.03 H22w Br2A_$13
DFIX 2.611 0.03 H23w Br3A_$11
DFIX 0.82 0.001 O2w H21w
DFIX 0.82 0.001 O2w H22w
DFIX 0.82 0.001 O2w H23w

REM Distances read out from this structure.
DANG 1.33 0.03 H21w H22w
DANG 1.33 0.03 H22w H23w
DANG 1.33 0.03 H21w H23w

DFIX 2.595 0.03 H11w Br3A_$15
DFIX 2.5387 0.03 H12w Br1A
DFIX 2.614 0.03 H13w Br2A_$14
DFIX 0.82 0.001 O1w H11w
DFIX 0.82 0.001 O1w H12w
DFIX 0.82 0.001 O1w H13w

DANG 1.33 0.02 H11w H12w
DANG 1.33 0.02 H12w H13w
DANG 1.33 0.02 H11w H13w

DANG 1.33 0.02 H11w_$15 H12w_$15
DANG 1.33 0.02 H11w_$15 H13w_$15
DANG 1.33 0.02 H12w_$15 H13w_$15

REM 2.61(3)      3.365(6)     153(6)       O2W-H21W...Br1A_$12
REM 2.62(2)      3.398(5)     159(6)       O2W-H22W...Br2A_$13
REM 2.623(18)    3.4312(14)   169(8)       O2W-H23W...Br3A_$11
REM 2.598(12)    3.415(6)     175(10)      O1W-H11W...Br3A !!!!
REM 2.62(3)      3.3587(9)    150(5)       O1W-H12W...Br1A
REM 2.619(10)    3.434(6)     173(7)       O1W-H13W...Br2A_$14

REM D-A Real, distance H-Br - the shortest distance H-Br
REM 3,365 2,545
REM 3,398 2,578
REM 3,4312 2,6112

REM 3,415 2,595
REM 3,3587 2,5387
REM 3,434 2,614

REM Instructions for potential hydrogen bonds
HTAB O2W Br1A_$12
HTAB O2W Br2A_$13
HTAB O2W Br3A_$11
HTAB O1W Br3A_$15
HTAB O1W Br1A
HTAB O1W Br2A_$14
HTAB N1A Br2A
HTAB N2A Br3A
HTAB C1A Br1A_$14
EQIV $1 x-y, -y, -z+1/3
HTAB C1A Br2A_$1
HTAB C2A Br3A_$12
EQIV $2 -y+1, x-y, z-1/3
HTAB C3A Br3A_$2
HTAB C3A Br3A_$12
HTAB C4A Br1A_$12
HTAB C4A Br2A_$13
EQIV $3 -y+1, x-y+1, z-1/3
HTAB C5A Br1A_$3
HTAB C5A Br1A_$14
HTAB C6A Br2A_$13
HTAB C6A Br1A
HTAB N1B Br2A
HTAB N2B Br3A
HTAB C1B Br2A_$1
HTAB C2B Br1A
HTAB C2B Br2A_$17
HTAB C3B Br3A_$2
HTAB C4B Br3A_$12
HTAB C4B Br1A_$12
HTAB C5B Br1A_$3
HTAB C5B Br1A_$14
HTAB C6B Br2A_$13
HTAB C6B Br1A

WGHT    0.020000    0.769400
FVAR       0.28548   0.54149
BR1A  1    0.146460    0.476349    0.416690    11.00000    0.03808    0.04168 =
         0.04975    0.00575   -0.00122    0.01727
BR2A  1    0.030069    0.201137    0.095686    11.00000    0.04769    0.04455 =
         0.03712   -0.00318   -0.00845    0.02250
BR3A  1    0.644906    0.532599    0.406188    11.00000    0.04379    0.04763 =
         0.03743   -0.00474   -0.00794    0.02244
O2W   5    1.000000    0.661502    0.333333    10.50000    0.06437    0.06127 =
         0.08309   -0.00122   -0.00243    0.03218
H21W  4    0.960754    0.572865    0.317874    10.50000   -1.20000
H22W  4    0.952884    0.704399    0.318793    10.50000   -1.20000
H23W  4    1.092165    0.714906    0.320968    10.50000   -1.20000
O1W   5    0.332840    0.332840    0.500000    10.50000    0.07215    0.07215 =
         0.07157    0.00668   -0.00668    0.03672
H11W  4    0.398371    0.404120    0.521117    10.50000   -1.20000
REM H11W  4    0.417581    0.359268    0.482165    10.50000   -1.20000
H12W  4    0.312932    0.376480    0.473408    10.50000   -1.20000
H13W  4    0.249546    0.280051    0.518428    10.50000   -1.20000
PART 1
SAME N1B N2B C1B C2B C3B C4B C5B C6B
SAME N1A N2A C1A C2A C3A C4A C5A C6A
N1A   2    0.214691    0.292014    0.218806    21.00000    0.03188    0.06499 =
         0.05007   -0.01430   -0.02251    0.02931
AFIX  13
H1A   4    0.120326    0.249251    0.193511    21.00000   -1.20000
AFIX   0
N2A   2    0.447431    0.405492    0.286420    21.00000    0.03632    0.04297 =
         0.04384   -0.00608   -0.01420    0.01917
AFIX  13
H2A   4    0.540795    0.449120    0.312218    21.00000   -1.20000
AFIX   0
C1A   3    0.165567    0.213166    0.277710    21.00000    0.03093    0.03707 =
         0.09076    0.02068    0.02093    0.00133
AFIX  23
H11A  4    0.097958    0.247409    0.296999    21.00000   -1.20000
H12A  4    0.104691    0.096914    0.273575    21.00000   -1.20000
AFIX   0
C2A   3    0.314923    0.261537    0.312612    21.00000    0.07900    0.04436 =
         0.04170    0.01000   -0.00287    0.02826
AFIX  23
H21A  4    0.298666    0.284010    0.351993    21.00000   -1.20000
H22A  4    0.339590    0.174943    0.313010    21.00000   -1.20000
AFIX   0
C3A   3    0.339475    0.258337    0.193320    21.00000    0.08790    0.11185 =
         0.04771   -0.03332   -0.01664    0.07981
AFIX  23
H31A  4    0.359083    0.290642    0.153211    21.00000   -1.20000
H32A  4    0.305404    0.144716    0.196076    21.00000   -1.20000
AFIX   0
C4A   3    0.491887    0.360705    0.230066    21.00000    0.03083    0.04199 =
         0.08933   -0.00393    0.02171    0.02083
AFIX  23
H41A  4    0.546263    0.300017    0.237262    21.00000   -1.20000
H42A  4    0.565359    0.457734    0.209188    21.00000   -1.20000
AFIX   0
C5A   3    0.288770    0.475177    0.225416    21.00000    0.08304    0.05419 =
         0.08162    0.01885   -0.00527    0.05331
AFIX  23
H51A  4    0.347941    0.529602    0.190892    21.00000   -1.20000
H51B  4    0.204493    0.501672    0.231345    21.00000   -1.20000
AFIX   0
C6A   3    0.401454    0.528876    0.276924    21.00000    0.03618    0.02309 =
         0.07243   -0.00136    0.01683    0.01142
AFIX  23
H61A  4    0.496260    0.632526    0.269325    21.00000   -1.20000
H62A  4    0.347565    0.538912    0.310694    21.00000   -1.20000
AFIX   0
PART 2
N1B   2    0.289523    0.327320    0.200438   -21.00000    0.03705    0.03151 =
         0.02289    0.00182   -0.00798    0.00559
AFIX  13
H1B   4    0.248456    0.304912    0.160888   -21.00000   -1.20000
AFIX   0
N2B   2    0.385714    0.382920    0.302047   -21.00000    0.03694    0.04433 =
         0.02564   -0.00938   -0.00776    0.02771
AFIX  13
H2B   4    0.425369    0.405904    0.341768   -21.00000   -1.20000
AFIX   0
C1B   3    0.176630    0.188168    0.238964   -21.00000    0.03502    0.03120 =
         0.05458    0.01915   -0.01374    0.00282
AFIX  23
H11B  4    0.184309    0.093376    0.230003   -21.00000   -1.20000
H12B  4    0.066254    0.162580    0.232698   -21.00000   -1.20000
AFIX   0
C2B   3    0.224205    0.237093    0.301419   -21.00000    0.05121    0.03792 =
         0.03870    0.01761    0.02000    0.01859
AFIX  23
H21B  4    0.146575    0.259385    0.319827   -21.00000   -1.20000
H22B  4    0.226435    0.150516    0.322256   -21.00000   -1.20000
AFIX   0
C3B   3    0.449522    0.341462    0.201922   -21.00000    0.05192    0.06400 =
         0.03427   -0.01215    0.01213    0.03259
AFIX  23
H31B  4    0.527807    0.438403    0.182104   -21.00000   -1.20000
H32B  4    0.446256    0.249201    0.183365   -21.00000   -1.20000
AFIX   0
C4B   3    0.495803    0.348772    0.266890   -21.00000    0.04039    0.04671 =
         0.04436   -0.02086   -0.01189    0.02923
AFIX  23
H41B  4    0.485626    0.246908    0.278565   -21.00000   -1.20000
H42B  4    0.606662    0.432909    0.272761   -21.00000   -1.20000
AFIX   0
C5B   3    0.287129    0.477113    0.222698   -21.00000    0.00873    0.03023 =
         0.02510    0.00691    0.00021   -0.00110
AFIX  23
H1    4    0.338318    0.564642    0.195196   -21.00000   -1.20000
H52B  4    0.177153    0.453127    0.228704   -21.00000   -1.20000
AFIX   0
C6B   3    0.378679    0.522882    0.278922   -21.00000    0.03396    0.03395 =
         0.02776   -0.00403   -0.01154    0.02007
AFIX  23
H61B  4    0.487004    0.611957    0.272742   -21.00000   -1.20000
H62B  4    0.325371    0.557011    0.306348   -21.00000   -1.20000
AFIX   0
HKLF 4


REM  dhbr1af in P3(2)21 2022-04-07
REM wR2 = 0.0740, GooF = S = 1.080, Restrained GooF = 1.070 for all data
REM R1 = 0.0415 for 2323 Fo > 4sig(Fo) and 0.0705 for all 3159 data
REM 201 parameters refined using 84 restraints

END

WGHT      0.0200      0.7694

REM Instructions for potential hydrogen bonds
HTAB O2W Br1A_$12
HTAB O2W Br2A_$13
HTAB O2W Br3A_$11
HTAB O1W Br3A_$15
HTAB O1W Br1A
HTAB O1W Br2A_$14
HTAB N1A Br2A
HTAB N2A Br3A
HTAB C1A Br1A_$14
HTAB C1A Br2A_$1
HTAB C2A Br3A_$12
HTAB C3A Br3A_$2
HTAB C3A Br3A_$12
HTAB C4A Br1A_$12
HTAB C4A Br2A_$13
HTAB C5A Br1A_$3
HTAB C5A Br1A_$14
HTAB C6A Br2A_$13
HTAB C6A Br1A
HTAB N1B Br2A
HTAB N2B Br3A
HTAB C1B Br2A_$1
HTAB C2B Br1A
HTAB C2B Br2A_$17
HTAB C3B Br3A_$2
HTAB C4B Br3A_$12
HTAB C4B Br1A_$12
HTAB C5B Br1A_$3
HTAB C5B Br1A_$14
HTAB C6B Br2A_$13
HTAB C6B Br1A

REM Highest difference peak  0.548,  deepest hole -0.607,  1-sigma level  0.098
Q1    1  -0.0326  0.1702  0.0588  11.00000  0.05    0.55
Q2    1   0.7083  0.5516  0.4427  11.00000  0.05    0.51
Q3    1   0.1353  0.4981  0.4498  11.00000  0.05    0.40
Q4    1   0.3700  0.0000  0.1667  10.50000  0.05    0.38
;
_shelx_res_checksum              83519

_shelx_hkl_file                  
;
   0   0  -3 1.44947 1.07913   4
   0   0  -3 1.09333 1.09772   1
   0   0  -4-0.82998 1.47803   4
   0   0  -4-0.33866 1.56346   1
   0   0  -5-0.08722 1.96983   4
   0   0  -5-0.62687 2.06758   1
   0   0  -6 17720.2 335.067   4
   0   0  -6 18321.8 335.916   1
   0   0   7 1.28364 1.43975   2
   0   0  -7-1.73835 2.80410   4
   0   0  -7 2.58455 3.26494   1
   0   0   8 1.19715 1.53427   2
   0   0  -8 2.01729 3.14337   4
   0   0  -8 0.30508 3.52720   1
   0   0   9 36.4916 3.30555   2
   0   0  -9 23.8093 4.50871   4
   0   0  -9 29.1374 5.53522   1
   0   0  10-0.34538 1.42308   2
   0   0 -10-1.22272 3.01221   4
   0   0 -10 0.19470 3.48139   1
   0   0  11-2.25538 1.58738   2
   0   0 -11-0.86328 3.32979   4
   0   0 -11-6.50693 4.17570   1
   0   0  12 4862.24 98.7131   2
   0   0 -12 4742.77 109.370   4
   0   0 -12 4599.77 110.309   1
   0   0  13-0.77296 1.45465   2
   0   0 -13 1.26092 4.97611   1
   0   0 -13 3.28775 4.03144   4
   0   0 -14-7.91199 5.92657   1
   0   0 -14 1.04852 3.96235   4
   0   0 -15 10.6200 6.46519   1
   0   0 -15 11.5971 5.56288   4
   0   0 -16-4.41624 6.08870   1
   0   0 -16 4.13486 5.77321   4
   0   0 -17 9.22555 7.93400   1
   0   0 -17 6.08426 6.27194   4
   0   0 -18 870.987 36.8142   1
   0   0 -18 821.708 35.3445   4
   0   0 -19 0.20022 5.74257   1
   0   0 -19 6.48863 6.39141   4
   0   0 -20-7.11620 7.60326   1
   0   0 -20 0.06955 5.48026   4
   0   0 -21 1.51470 6.82244   1
   0   0 -21 5.18188 6.29346   4
   0   0 -22-3.53447 6.94672   1
   0   0 -22 7.58305 6.71165   4
   0   0 -23-4.59690 7.94827   1
   0   0 -23-10.0072 7.24422   4
   0   0 -24 27.6523 10.6338   1
   0   0 -25 6.17295 9.40209   1
   0   0 -26-1.20554 7.36411   1
   0   0 -27 5.40661 7.41317   1
   0   0 -28-4.69327 8.16119   1
   0   0 -29 0.35308 7.91699   1
   0   0 -30 3.96387 8.14539   1
   0   0 -31-9.87303 8.39293   1
   0  -1 -31 98.4109 17.3392   1
  -1   1 -31 150.956 21.1800   1
   1   0 -30-10.7118 8.63028   1
   0  -1 -30 3.78303 8.68689   1
  -1   1 -30-3.98822 8.62214   1
   0   1  30 19.4473 14.4737   3
   1   0 -29 18.4826 9.71803   1
   0  -1 -29 0.74422 8.10754   1
  -1   1 -29-3.55870 8.36477   1
   0   1  29-7.06941 11.1057   3
  -1   1 -28 103.133 16.6683   1
   0  -1 -28 133.700 19.5169   1
   1   0 -28 107.848 16.6597   1
  -1   1 -27 22.6863 10.1301   1
   1   0 -27 19.0360 9.04116   1
   0  -1 -27 10.5479 9.11448   1
  -1   1 -26 1.10069 8.83922   4
   1   0 -26-4.21099 8.66111   1
   0  -1 -26-4.80872 9.00989   1
  -1   1 -26 3.55408 8.32772   1
  -1   1 -25 430.660 31.2240   4
   0  -1 -25 402.429 30.0507   1
   1   0 -25 459.990 30.8206   1
  -1   1 -25 408.994 29.8329   1
  -1   1 -24-14.2089 9.27189   4
   1   0 -24-2.83454 6.03546   4
   1   0 -24 6.33829 9.06180   1
  -1   1 -24 17.5765 10.0541   1
   0  -1 -24 2.11243 9.13417   1
  -1   1 -23 5.12705 7.00262   4
   1   0 -23 4.99350 5.82014   4
   1   0 -23-6.31047 7.74544   1
  -1   1 -23 5.24423 8.45977   1
   0  -1 -23-8.82567 8.15872   1
  -1   1 -22 351.927 26.1994   4
   1   0 -22 310.597 22.8135   4
  -1   1 -22 322.179 24.1671   1
   0  -1 -22 328.360 25.1622   1
   1   0 -22 345.496 24.1650   1
   1   0 -21 55.8619 10.0681   4
  -1   1 -21 64.3130 11.9900   4
   0  -1 -21 49.4734 11.5626   1
   1   0 -21 44.6973 9.92045   1
  -1   1 -21 45.6034 9.96103   1
  -1   1 -20 10.8318 8.10686   4
   1   0 -20-0.06681 5.14204   4
   0  -1 -20 4.82272 6.56730   4
   1   0 -20 7.00731 6.63297   1
  -1   1 -20 1.72381 6.16666   1
   0  -1 -20 15.4195 9.64584   1
  -1   1 -19 865.555 39.2400   4
   1   0 -19 806.977 35.5611   4
   0  -1 -19 805.871 35.2688   4
   0  -1 -19 861.860 39.0994   1
  -1   1 -19 847.243 37.6473   1
   1   0 -19 877.597 37.0103   1
   0  -1 -18 6.85775 4.97598   4
   1   0 -18 12.1914 5.63426   4
  -1   1 -18 22.7268 8.32968   4
  -1   1 -18 24.9429 8.86403   1
   0  -1 -18 21.1630 8.65078   1
   1   0 -18 13.2922 6.56685   1
   1   0 -17-0.77484 4.80646   4
  -1   1 -17-0.91572 5.96316   4
   0  -1 -17 1.52384 4.54073   4
  -1   1 -17 1.36153 6.06723   1
   1   0 -17 4.50830 5.86901   1
   0  -1 -17 5.55920 7.09844   1
   1   0 -16 612.041 27.9906   4
   0  -1 -16 645.388 27.8555   4
  -1   1 -16 678.492 31.3030   4
   1   0 -16 668.824 29.1502   1
   0  -1 -16 617.702 30.0179   1
  -1   1 -16 638.370 29.3469   1
   0  -1 -15 185.023 13.5811   4
  -1   1 -15 192.722 15.5275   4
   1   0 -15 174.124 13.7327   4
   0  -1 -15 157.889 14.7445   1
  -1   1 -15 155.664 13.8452   1
   1   0 -15 156.394 13.1890   1
   0   1  14 577.464 18.1660   2
  -1   0  14 548.933 20.6704   2
   1   0 -14 560.752 24.7665   4
   0  -1 -14 544.514 23.7622   4
  -1   1 -14 587.096 27.2248   4
  -1   1 -14 575.329 26.0327   1
   0  -1 -14 604.881 27.1755   1
   1   0 -14 607.316 25.5524   1
  -1   0  13 851.129 26.9641   2
   0   1  13 908.985 24.7879   2
   1   0 -13 861.424 31.6151   4
   0  -1 -13 882.281 30.5059   4
  -1   1 -13 924.672 34.3312   4
   0  -1 -13 869.335 33.4463   1
   1   0 -13 911.581 31.8952   1
  -1   1 -13 882.561 32.7413   1
   0   1  12 46.1232 4.58240   2
  -1   0  12 43.6046 5.27974   2
   0  -1 -12 45.8480 6.25156   4
   1   0 -12 38.7871 6.46002   4
  -1   1 -12 42.5168 7.32403   4
   0  -1 -12 41.8432 7.34826   1
  -1   1 -12 44.0194 7.11349   1
   1   0 -12 44.2567 6.90798   1
   0   1  11 0.99068 1.77144   2
  -1   0  11-1.44360 2.34829   2
   0  -1 -11-3.03232 3.40188   4
   1   0 -11 9.92545 3.87355   4
  -1   1 -11-4.87630 4.59204   4
   0  -1 -11 3.55862 5.03011   1
   1   0 -11 0.16387 3.88833   1
  -1   1 -11 2.47335 3.85474   1
  -1   0  10 558.392 19.3962   2
   0   1  10 594.361 17.8787   2
   1   0 -10 575.067 21.9032   4
  -1   1 -10 577.778 23.7419   4
   0  -1 -10 574.210 20.6229   4
   0  -1 -10 615.935 24.0591   1
  -1   1 -10 595.929 23.0954   1
   1   0 -10 576.186 21.8779   1
  -1   0   9 269.430 11.9553   2
   0   1   9 275.404 10.6948   2
  -1   1  -9 268.936 14.7630   4
   0  -1  -9 254.014 12.1286   4
   1   0  -9 237.493 12.8492   4
   1   0  -9 257.325 12.8125   1
   0  -1  -9 290.375 14.9820   1
  -1   1  -9 269.811 14.0131   1
  -1   0   8 1219.98 32.8965   2
   0   1   8 1295.35 31.3687   2
   0  -1  -8 1246.46 33.1634   4
   1   0  -8 1244.97 34.9167   4
  -1   1  -8 1277.82 37.6107   4
  -1   1  -8 1287.19 36.2214   1
   1   0  -8 1238.83 34.5126   1
   0  -1  -8 1360.02 37.5649   1
   0   1   7 502.913 15.7298   2
  -1   0   7 530.685 17.0613   2
   1   0  -7 517.816 18.2181   4
  -1   1  -7 510.908 19.7451   4
   0  -1  -7 487.914 16.0857   4
  -1   1  -7 523.489 19.0189   1
   0   1   6 27.7473 3.55997   2
  -1   0   6 28.9302 4.03449   2
  -1   1  -6 35.0097 4.83050   1
   1   0  -6 35.3468 4.49220   4
   0  -1  -6 38.0717 3.78646   4
  -1   1  -6 34.2426 5.19549   4
   0   1   5 11.4157 2.60544   2
  -1   0   5 12.9756 2.75660   2
  -1   1  -5 15.3544 3.41328   1
  -1   1  -5 12.4377 3.70090   4
   0  -1  -5 15.8234 2.36424   4
   1   0  -5 18.4174 3.33352   4
   0   1   5 8.67403 3.57879   3
  -1   0   4 132.607 6.71228   2
   0   1   4 119.120 6.16195   2
  -1   1  -4 108.942 6.94180   1
   1   0  -4 133.080 6.99840   4
  -1   1  -4 122.328 7.70131   4
   0  -1  -4 120.727 4.87848   4
   0   1   4 136.092 7.56106   3
  -1   1  -3 39.4572 2.79872   2
   0   1   3 34.2918 3.23540   2
  -1   0   3 37.6829 3.46050   2
  -1   1  -3 36.7813 3.94350   1
   1   0  -3 38.7611 3.54010   4
  -1   1  -3 35.8186 3.95454   4
   0   1   3 42.2545 3.93141   3
  -1   1  -2 70.2055 4.68305   1
  -1   1  -2 45.3561 4.30139   4
  -1   1  -1-1.37010 1.23543   2
   0   1   1-0.88077 1.14903   2
  -1   1  -1 0.01171 1.24436   1
   1   0  -1 2.23770 1.29758   4
  -1   1  -1 1.35121 1.32900   4
   0   1   1-0.26568 1.15751   3
   1   0  -1 1.96032 0.95078   3
  -1   1  -1-0.29813 0.83080   3
  -1   1   0-0.43787 1.14581   2
   0   1   0 0.03048 0.72664   4
  -1   1   1-1.66220 1.43039   2
  -1   0  -1 0.52147 0.92951   1
  -1   1   1 0.66843 1.02043   1
   0   1  -1 0.80996 0.85451   4
   1   0   1-1.09182 0.83553   3
   0   1  -1-1.11541 1.15531   3
  -1   1   2 2.81031 1.83261   2
  -1   0  -2-0.01106 1.21752   1
   0   1  -2 13.9196 2.08626   4
   0   1  -2-1.20577 1.54832   3
   1   0   2 2.17561 1.19769   3
  -1   1   3 192.243 8.81192   2
  -1   0  -3 191.127 8.25754   1
   0   1  -3 203.805 7.26865   1
   0   1  -3 200.067 8.42858   4
   1  -1  -3 206.775 6.86800   4
   0   1  -3 188.367 9.29137   3
  -1   1   4 115.253 6.87027   2
   1  -1  -4 112.636 5.18771   4
   0   1  -4 100.155 6.44685   4
   0   1  -4 123.389 6.19371   1
  -1   0  -4 109.320 6.77956   1
  -1   1   5 265.359 11.2958   2
   0   1  -5 272.035 11.7832   4
  -1   0  -5 263.521 11.5331   4
   1  -1  -5 276.373 9.50010   4
  -1   0  -5 261.123 11.5826   1
   0   1  -5 289.710 10.5820   1
  -1   1   6 107.089 7.22939   2
  -1   0  -6 94.8726 7.50963   4
   0   1  -6 113.331 7.92002   4
   1  -1  -6 122.574 6.27611   4
   0   1  -6 104.632 6.64150   1
  -1   0  -6 101.604 7.59277   1
  -1   1   7 3.17320 2.84455   2
   1  -1  -7 4.42030 2.28091   4
   0   1  -7 5.50437 3.69638   4
  -1   0  -7 3.59201 3.64339   4
  -1   0  -7-0.33929 3.19780   1
   0   1  -7 0.02005 2.77238   1
  -1   1   8 145.583 9.04231   2
  -1   0  -8 151.103 10.2150   4
   0   1  -8 168.080 10.6590   4
   1  -1  -8 151.223 8.38996   4
  -1   0  -8 159.371 10.5077   1
   0   1  -8 172.055 9.70229   1
  -1   1   9 914.292 27.9982   2
   0  -1   9 952.422 24.3091   2
   1  -1  -9 996.583 27.8834   4
   0   1  -9 1007.44 31.4742   4
  -1   0  -9 938.118 30.7280   4
   0   1  -9 999.864 29.4353   1
  -1   0  -9 972.132 31.2829   1
  -1   1  10 3430.39 78.3191   2
   0  -1  10 3373.01 73.1861   2
  -1   0 -10 3430.87 82.5303   4
   1  -1 -10 3450.89 78.1993   4
   0   1 -10 3521.92 82.9363   4
   0   1 -10 3440.68 80.2398   1
  -1   0 -10 3558.56 83.2460   1
   0  -1  11 597.036 17.4540   2
  -1   1  11 601.261 21.1357   2
   0   1 -11 605.084 24.7051   4
   1  -1 -11 596.293 21.5493   4
  -1   0 -11 593.715 24.0575   4
   0   1 -11 587.806 22.8198   1
  -1   0 -11 605.781 24.7123   1
   0  -1  12 156.134 7.62562   2
  -1   1  12 155.116 9.86073   2
  -1   0 -12 151.925 12.1848   4
   0   1 -12 168.682 12.8973   4
   1  -1 -12 186.319 11.4290   4
  -1   0 -12 191.719 13.5839   1
   0   1 -12 161.012 11.6376   1
   1  -1 -12 171.078 12.9761   1
   0  -1  13 1.60204 1.79108   2
  -1   1  13-0.19517 2.69001   2
   1  -1 -13-0.48979 3.24710   4
   0   1 -13-1.49816 4.30861   4
  -1   0 -13-1.75952 4.13024   4
   0   1 -13-2.22630 4.09875   1
   1  -1 -13-3.94511 5.13742   1
  -1   0 -13-0.56092 4.63941   1
  -1   1  14 82.6114 7.33520   2
   0   1 -14 86.8293 10.3075   4
   1  -1 -14 75.5185 8.21323   4
  -1   0 -14 66.6119 9.25071   4
   0   1 -14 77.1838 9.06379   1
  -1   0 -14 78.2229 10.4664   1
   1  -1 -14 75.9426 10.7293   1
  -1   1  15 1061.42 31.6770   2
   1  -1 -15 1025.83 38.8871   1
  -1   0 -15 1055.19 39.5555   1
   0   1 -15 1027.33 36.9807   1
   1  -1 -15 1128.65 36.5284   4
   0   1 -15 1011.27 38.2478   4
  -1   0 -15 1024.46 38.2851   4
   0   1 -16 383.188 21.2725   1
  -1   0 -16 398.901 23.3200   1
   1  -1 -16 402.268 22.7337   1
  -1   0 -16 411.119 23.1227   4
   1  -1 -16 364.936 19.7917   4
   0   1 -16 384.431 22.3423   4
   1  -1 -17 489.294 26.3924   1
  -1   0 -17 494.532 26.8370   1
   0   1 -17 448.197 24.0589   1
   0   1 -17 466.679 25.5209   4
   1  -1 -17 472.133 23.4938   4
  -1   0 -17 449.806 25.3594   4
   0   1 -18 173.659 15.1611   1
  -1   0 -18 189.021 17.5368   1
   1  -1 -18 174.827 16.5721   1
   0   1 -18 179.885 16.3130   4
  -1   0 -18 175.877 16.2819   4
   1  -1 -18 171.896 14.2903   4
  -1   0 -19-3.61497 6.16256   1
   0   1 -19 1.56267 6.11778   1
   1  -1 -19 12.3576 8.04973   1
   1  -1 -19 1.25133 4.91278   4
  -1   0 -19-2.85742 5.80012   4
   0   1 -19 5.62017 6.64520   4
  -1   0 -20 21.5385 9.16313   1
   0   1 -20 18.7735 7.37492   1
   1  -1 -20 8.61821 7.05027   1
   1  -1 -20 14.2418 6.49962   4
   0   1 -20 12.1212 6.49668   4
  -1   0 -20 22.5865 8.43096   4
   0   1 -21 506.154 28.6983   1
   1  -1 -21 523.429 30.5242   1
  -1   0 -21 510.425 30.3824   1
   1  -1 -21 485.082 26.9360   4
   0   1 -21 502.889 30.0042   4
  -1   0 -21 480.057 29.6260   4
  -1   0 -22 89.0997 14.9730   1
   1  -1 -22 101.509 15.1052   1
   0   1 -22 73.1609 12.9189   1
  -1   0 -22 102.648 14.5835   4
   0   1 -22 72.1312 12.4759   4
   1  -1 -23 128.325 17.0520   1
   0   1 -23 99.2514 14.4451   1
  -1   0 -23 85.1430 14.2583   1
  -1   0 -23 120.758 15.6644   4
   0   1 -23 96.1372 14.1862   4
  -1   0 -24 159.705 19.4629   1
   1  -1 -24 144.281 17.9879   1
   0   1 -24 140.194 17.1627   1
   0   1 -24 151.582 18.0245   4
   0   1 -25 23.8836 10.9982   1
   1  -1 -25-3.20944 8.20701   1
  -1   0 -25-2.61266 7.85727   1
   0   1 -25-2.62746 8.13749   4
  -1   0 -26 14.8481 10.1267   1
   0   1 -26 5.35852 6.82973   1
   1  -1 -26 8.91226 9.14070   1
   0   1 -26-10.8010 9.06161   4
   0   1 -27 136.288 17.4176   1
   1  -1 -27 131.029 17.9674   1
  -1   0 -27 164.651 20.4522   1
   0   1 -28 7.98471 7.75593   1
   1  -1 -28-9.76757 10.4681   1
  -1   0 -28 9.43269 7.99101   1
  -1   0 -29 1.98567 9.12696   1
   0   1 -29 4.70642 7.26384   1
   1  -1 -29-7.73707 7.81638   1
  -1   0 -30 61.9727 15.1378   1
   1  -1 -30 40.5961 12.8115   1
   0   1 -30 46.0736 12.3278   1
  -1   0 -31 14.0653 7.98816   1
   1  -1 -31-7.33397 10.1539   1
  -2   1   0 1120.86 30.0424   2
  -2   1   0 1112.25 29.3397   1
   1   1   0 1217.69 29.1453   4
   1   1   0 1191.95 29.3174   3
  -2   1  -1 304.414 11.6362   2
  -2   1   1 296.562 12.2951   2
  -2   1  -1 287.362 11.9120   1
  -2   1   1 304.880 11.2111   1
   1   1  -1 301.012 11.5189   4
   1   1   1 298.401 10.7180   4
   1   1   1 296.382 11.2419   3
   1   1  -1 282.635 11.0634   3
  -2   1   2 8.20261 3.12873   2
  -2   1  -2 12.3944 3.04760   2
  -2   1  -2 7.41418 2.97702   1
  -2   1   2 9.33767 2.39755   1
   1   1  -2 6.46842 2.46532   4
   1   1  -2 6.98020 2.52122   3
   1   1   2 10.1207 2.72060   3
  -2   1   3 12.6107 4.05733   2
  -2   1  -3 11.4137 2.77728   2
  -2   1  -3 14.3440 4.26130   1
   1   1  -3 7.86692 3.07528   4
   1   1   3 9.68627 3.11709   3
   1   1  -3 9.87411 3.13431   3
  -2   1   4 35.2689 4.93765   2
  -2   1  -4 31.0693 3.58771   2
  -2   1  -4 35.0483 5.22363   1
   1   1  -4 31.6326 2.31906   1
   1   1  -4 38.5376 4.97433   4
   1   1  -4 28.3816 5.19057   3
   1   1   4 30.0189 4.53655   3
  -2   1  -5 599.105 16.5612   2
  -2   1   5 588.281 20.6517   2
  -2   1  -5 577.325 20.8199   1
   1   1  -5 572.753 15.4569   1
   1   1  -5 601.672 20.3697   4
   1   1  -5 568.738 21.4909   3
   1   1   5 610.463 20.5415   3
  -2   1   6 3653.34 85.7185   2
  -2   1  -6 3955.75 79.3026   2
   1   1  -6 3782.19 79.9775   1
  -2   1  -6 3908.07 87.5059   1
   1   1  -6 3778.67 85.9542   4
  -2   1  -6 3819.75 88.0731   4
   1  -2  -6 3770.60 77.2505   4
   1   1   6 3767.34 86.0187   3
  -2   1  -7 758.742 18.6407   2
  -2   1   7 757.053 25.1299   2
   1   1  -7 739.090 21.0454   1
  -2   1  -7 732.618 25.7595   1
   1   1  -7 752.436 25.2280   4
   1  -2  -7 752.352 18.7949   4
  -2   1  -7 678.663 26.2177   4
   1   1   7 714.661 25.1191   3
  -2   1  -8 132.533 5.28842   2
  -2   1   8 130.394 9.50181   2
  -2   1  -8 131.106 10.1157   1
   1   1  -8 132.373 7.81849   1
   1   1  -8 126.330 9.75505   4
   1  -2  -8 124.755 6.31184   4
  -2   1  -8 126.119 10.6408   4
   1   1   8 124.491 10.1512   3
  -2   1   9 15.1568 4.37062   2
   1   1  -9 17.4642 3.87236   1
  -2   1  -9 15.4934 4.45720   1
  -2   1  -9 11.1749 4.95167   4
   1   1  -9 16.7019 4.75753   4
   1  -2  -9 18.6509 3.03016   4
   1   1   9 16.3831 5.02300   3
  -2   1  10 69.5409 7.71137   2
  -2   1 -10 57.2557 7.79078   1
   1   1 -10 72.0348 6.79798   1
   1  -2 -10 69.7090 5.55341   4
  -2   1 -10 65.2205 8.91612   4
   1   1 -10 66.9315 8.03591   4
   1   1  10 67.0106 8.55104   3
  -2   1  11 774.042 28.0743   2
  -2   1 -11 842.511 31.0103   1
   1   1 -11 772.858 26.3364   1
   1   1 -11 857.534 30.4789   4
   1  -2 -11 809.740 24.3774   4
  -2   1 -11 803.130 31.5439   4
   1   1  11 821.962 31.4355   3
  -2   1  12 981.310 33.9799   2
   1  -2 -12 1100.73 31.1037   4
   1   1 -12 1054.28 36.5334   4
  -2   1 -12 1139.32 39.8631   4
   1   1 -12 1048.72 33.0204   1
  -2   1 -12 1058.78 37.2780   1
  -2   1  13 378.459 18.8398   2
   1  -2 -13 396.830 17.0818   4
  -2   1 -13 392.731 22.3678   4
   1   1 -13 415.664 21.4349   4
   1   1 -13 430.990 19.1711   1
  -2   1 -13 420.397 22.0920   1
  -2   1  14 272.798 15.9438   2
   1  -2 -14 301.895 15.2832   4
  -2   1 -14 310.326 20.3919   4
   1   1 -14 296.516 18.5710   4
  -2   1 -14 292.464 19.1243   1
   1   1 -14 321.680 17.0551   1
  -2   1  15 13.1965 5.03913   2
  -2   1 -15 17.3461 7.49807   4
   1   1 -15 18.8015 6.64342   4
   1  -2 -15 20.1627 4.74505   4
  -2   1 -15 11.7769 6.77932   1
   1   1 -15 11.4073 5.08110   1
   1  -2 -15 19.6383 8.73336   1
  -2   1  16 38.1066 6.48138   2
  -2   1 -16 25.1402 8.37483   1
   1   1 -16 18.6992 5.94948   1
   1  -2 -16 29.1440 9.17956   1
  -2   1 -16 23.3141 7.93589   4
   1   1 -16 39.2140 8.45118   4
   1  -2 -16 19.2265 5.37433   4
   1   1 -17 627.498 28.3277   1
  -2   1 -17 657.803 32.1729   1
   1  -2 -17 676.618 32.5438   1
   1   1 -17 704.496 32.1897   4
  -2   1 -17 689.835 33.8202   4
   1  -2 -17 661.302 27.2386   4
   1  -2 -18 136.458 15.5861   1
   1   1 -18 146.175 13.5148   1
  -2   1 -18 141.994 15.9386   1
  -2   1 -18 154.415 16.9594   4
   1   1 -18 158.176 15.6837   4
   1  -2 -19 168.080 17.0682   1
  -2   1 -19 158.183 16.9435   1
   1   1 -19 141.082 14.0549   1
   1   1 -19 177.818 17.0793   4
  -2   1 -19 134.473 15.9201   4
   1   1 -20 243.059 18.6322   1
   1  -2 -20 284.441 22.7212   1
  -2   1 -20 281.022 22.1974   1
  -2   1 -20 261.907 22.4760   4
   1   1 -20 261.367 20.9816   4
   1  -2 -21 14.4295 9.52894   1
  -2   1 -21 17.0996 8.24836   1
   1   1 -21 10.7955 6.77714   1
   1   1 -21 13.4962 7.02974   4
  -2   1 -21 17.3882 7.93945   4
  -2   1 -22 11.3956 8.92656   1
   1  -2 -22-2.76865 8.99842   1
   1   1 -22 0.71000 6.92813   1
   1   1 -22 13.0516 7.80439   4
  -2   1 -22 0.46091 6.62944   4
   1   1 -23 337.063 24.0431   1
  -2   1 -23 346.260 26.4747   1
   1  -2 -23 354.821 27.6825   1
  -2   1 -23 327.042 26.6912   4
   1   1 -23 347.369 25.5748   4
   1   1  23 363.978 30.2541   3
   1  -2 -24 22.0594 11.3238   1
  -2   1 -24 7.57349 9.20623   1
   1   1 -24-10.3595 8.53102   1
   1   1 -24-10.7328 6.61632   4
  -2   1 -24 4.25985 7.03452   4
   1   1  24 1.98903 9.85525   3
   1  -2 -25 14.5931 8.48641   1
   1   1 -25 36.9492 12.6407   1
  -2   1 -25 28.5768 11.1584   1
   1   1 -25 13.5710 7.96715   4
  -2   1 -25 25.7484 9.72215   4
   1   1  25 24.4125 12.2275   3
  -2   1 -26 124.195 17.5711   1
   1  -2 -26 135.320 18.9141   1
   1   1 -26 119.965 16.4687   1
   1   1 -26 123.610 17.1740   4
   1   1  26 108.112 19.3240   3
   1  -2 -27 2.42600 8.68858   1
  -2   1 -27-8.42001 8.40403   1
   1   1 -27 5.37383 8.20545   4
   1   1  27 13.2749 11.2198   3
  -2   1 -28 8.73390 8.76629   1
   1  -2 -28-4.11655 8.74781   1
   1   1  28-1.16400 9.67955   3
   1  -2 -29 124.094 19.5169   1
  -2   1 -29 109.664 19.4685   1
   1   1  29 117.370 21.8131   3
   1  -2 -30 8.10982 9.16521   1
  -2   1 -30-4.75220 8.84287   1
   1   1  30 2.40854 11.2831   3
  -1   2   0 714.494 21.1867   2
  -1  -1   0 721.740 16.4113   1
  -1   2   0 713.177 19.9459   1
  -1   2   0 653.706 18.6489   4
  -1   2   0 679.777 19.4097   3
  -1   2   1 283.381 11.9284   2
  -1   2  -1 291.703 11.5902   2
  -1  -1  -1 269.949 8.89697   1
  -1   2  -1 298.486 11.0968   1
  -1   2  -1 276.742 10.6367   4
  -1   2   1 262.039 9.00040   4
  -1   2   1 290.778 10.8620   3
  -1   2  -1 296.416 10.9567   3
  -1   2  -2 5.82997 2.33617   2
  -1   2   2 7.69918 3.28794   2
  -1   2  -2 6.26143 2.61168   1
  -1  -1  -2 7.06190 2.01881   1
  -1   2  -2 4.33168 2.49332   4
  -1   2  -2 8.21678 2.56076   3
  -1   2   2 10.9160 2.65451   3
  -1   2  -3 7.20042 2.76348   2
  -1   2   3 12.2619 3.78950   2
  -1  -1  -3 9.89984 2.71953   1
  -1   2  -3 7.97776 3.10436   1
  -1   2  -3 9.87268 3.28372   4
  -1   2  -3 9.22907 3.41562   3
  -1   2   3 6.78516 2.95987   3
   2  -1  -3 7.04836 2.95275   4
  -1   2  -4 31.3410 3.77254   2
  -1   2   4 32.8992 4.90976   2
  -1  -1  -4 25.1648 4.21777   1
  -1   2  -4 24.1698 4.19442   1
   2  -1  -4 34.0583 4.34749   4
  -1   2  -4 30.6006 4.91541   4
  -1   2   4 31.5085 4.47688   3
  -1   2  -4 27.9015 4.68114   3
  -1   2  -5 587.885 17.7117   2
  -1   2   5 614.579 20.8070   2
  -1  -1  -5 600.882 20.0607   1
  -1   2  -5 565.301 20.1535   1
   2  -1  -5 628.307 19.7187   4
  -1   2  -5 635.265 21.6143   4
  -1   2   5 612.104 20.4979   3
  -1   2   6 3941.95 90.9368   2
  -1   2  -6 4130.66 91.6407   1
  -1  -1  -6 4036.44 90.9527   1
  -1   2  -6 4149.09 93.1964   4
   2  -1  -6 4074.47 89.5804   4
  -1   2   6 4091.58 91.2730   3
  -1   2  -6 4183.92 86.3521   2
  -1   2   7 764.944 24.8830   2
  -1  -1  -7 787.245 25.8875   1
  -1   2  -7 739.418 25.0759   1
   2  -1  -7 791.827 24.2890   4
  -1   2  -7 788.667 26.7842   4
  -1   2   7 757.906 25.7510   3
  -1   2   8 135.800 9.26570   2
  -1   2  -8 136.455 9.70538   1
  -1  -1  -8 112.222 9.55262   1
  -1   2  -8 119.750 9.88482   4
   2  -1  -8 114.489 8.19280   4
  -1   2   8 142.390 10.2973   3
  -1   2   9 16.9022 4.13550   2
  -1  -1  -9 16.2256 4.85276   1
  -1   2  -9 22.2124 4.95366   1
   2  -1  -9 15.9647 3.89996   4
  -1   2  -9 22.2603 5.76562   4
  -1   2   9 16.5614 5.59552   3
  -1   2  10 54.3925 6.18874   2
  -1  -1  10 69.9961 6.50156   2
  -1   2 -10 60.9348 7.37211   1
  -1  -1 -10 65.5435 8.09866   1
   2  -1 -10 59.7875 6.64153   4
  -1   2 -10 57.7236 7.83810   4
  -1  -1 -10 68.4908 7.24081   4
  -1   2  10 64.2293 8.72718   3
  -1  -1  11 822.104 26.4072   2
  -1   2  11 859.651 28.0053   2
  -1  -1 -11 858.591 31.7653   1
  -1   2 -11 879.927 30.3448   1
  -1   2 -11 863.394 32.2323   4
  -1  -1 -11 790.082 28.1701   4
   2  -1 -11 852.237 28.4009   4
  -1   2  11 863.364 31.7032   3
  -1   2  12 1116.32 33.6038   2
  -1  -1  12 1058.08 31.8996   2
  -1   2 -12 1104.59 38.9571   4
  -1  -1 -12 1084.29 35.2007   4
   2  -1 -12 1064.43 34.2709   4
  -1  -1 -12 1176.45 39.2596   1
  -1   2 -12 1097.56 36.6045   1
  -1  -1  13 391.537 16.8120   2
  -1   2  13 431.012 18.3157   2
   2  -1 -13 384.234 18.6869   4
  -1  -1 -13 386.562 19.3200   4
  -1   2 -13 425.068 22.5462   4
  -1   2 -13 386.736 20.1369   1
  -1  -1 -13 418.496 22.4311   1
  -1  -1  14 274.139 13.8863   2
  -1   2  14 299.223 15.1920   2
  -1   2 -14 301.850 19.5937   4
  -1  -1 -14 269.755 16.4734   4
   2  -1 -14 277.682 16.1428   4
  -1   2 -14 247.658 16.6754   1
  -1  -1 -14 307.718 19.5647   1
  -1   2  15 14.3644 3.98836   2
   2  -1 -15 18.9422 6.61611   1
  -1  -1 -15 15.0272 7.44534   1
  -1   2 -15 12.5221 5.80363   1
  -1   2 -15 19.0053 7.47267   4
   2  -1 -15 14.6091 5.25716   4
  -1  -1 -15 17.9362 6.01855   4
  -1  -1 -16 34.8314 9.79461   1
  -1   2 -16 24.7930 7.24855   1
   2  -1 -16 26.7459 7.81809   1
  -1   2 -16 28.3761 8.09465   4
  -1  -1 -16 18.3224 5.82247   4
   2  -1 -16 35.6919 7.32629   4
   2  -1 -17 724.376 32.1349   1
  -1  -1 -17 708.153 33.9651   1
  -1   2 -17 657.835 30.6476   1
  -1  -1 -17 639.665 29.9488   4
  -1   2 -17 699.616 33.8880   4
   2  -1 -17 705.288 29.7764   4
   2  -1 -18 140.483 14.3229   1
  -1  -1 -18 142.511 15.9834   1
  -1   2 -18 166.033 15.5353   1
  -1   2 -18 128.268 15.3700   4
  -1  -1 -18 125.600 13.3954   4
   2  -1 -18 136.983 13.2223   4
   2  -1 -19 143.871 14.7823   1
  -1   2 -19 137.834 14.8574   1
  -1  -1 -19 164.887 17.0516   1
  -1  -1 -19 118.915 13.4425   4
  -1   2 -19 156.517 17.2915   4
   2  -1 -19 142.898 13.8877   4
  -1   2 -20 237.023 19.4252   1
   2  -1 -20 252.873 20.2350   1
  -1  -1 -20 246.160 21.4981   1
  -1   2 -20 281.137 22.7539   4
   2  -1 -20 236.919 18.2601   4
   2  -1 -21 15.2389 8.13260   1
  -1  -1 -21 1.19190 7.41707   1
  -1   2 -21 13.1386 7.27256   1
   2  -1 -21 10.5904 6.25768   4
  -1   2 -21 10.8778 7.12869   4
  -1  -1 -22-16.4111 9.44249   1
  -1   2 -22-4.71780 7.86743   1
   2  -1 -22-1.61027 8.42688   1
  -1   2 -22 6.97161 7.62221   4
   2  -1 -22 7.61627 5.29160   4
  -1  -1 -23 385.177 28.5938   1
   2  -1 -23 354.016 26.5563   1
  -1   2 -23 317.469 24.6546   1
  -1   2 -23 324.687 26.6729   4
  -1   2  23 357.777 30.1226   3
  -1   2 -24-0.35179 8.29058   1
   2  -1 -24 29.7124 11.1581   1
  -1  -1 -24-1.10557 8.13068   1
  -1   2 -24-3.57496 7.60176   4
  -1   2  24 20.7615 11.3868   3
  -1   2 -25 16.9099 10.4899   1
   2  -1 -25 23.9382 10.4079   1
  -1  -1 -25 38.0443 12.2707   1
  -1   2 -25 20.7399 9.30500   4
  -1   2  25 17.7765 11.5269   3
  -1   2 -26 147.365 18.2704   1
  -1  -1 -26 141.526 19.8572   1
   2  -1 -26 116.662 16.6182   1
  -1   2 -26 122.096 17.8868   4
  -1   2  26 126.719 20.7590   3
  -1   2 -27 4.97755 7.22653   1
   2  -1 -27 5.60594 8.24232   1
  -1  -1 -27 0.35244 7.92478   1
  -1   2 -27 14.1680 10.6583   4
  -1   2  27 7.70652 11.8659   3
  -1  -1 -28-2.84195 8.74766   1
  -1   2 -28 4.58472 6.80618   1
   2  -1 -28-5.68390 8.47819   1
  -1   2 -28 2.79925 7.94917   4
  -1   2  28-5.83867 10.7019   3
  -1  -1 -29 133.409 20.1960   1
   2  -1 -29 94.4085 15.9840   1
  -1   2 -29 98.6791 15.9302   1
  -1   2  29 110.198 21.5091   3
   2  -1 -30 6.25178 8.47477   1
  -1   2 -30 11.9794 9.31151   1
  -1  -1 -30 5.59426 10.3359   1
  -1   2  30 2.36569 10.4326   3
   0  -2 -30 11.1572 10.3031   1
  -2   2 -30-2.19614 7.72638   1
  -2   2 -29 5.16839 7.35075   1
   0  -2 -29-0.78858 8.91125   1
   0   2  29-1.83025 11.5385   3
  -2   2 -28 0.70083 6.78775   1
   0  -2 -28 8.17100 8.92035   1
  -2   2 -28-9.45463 10.2937   4
   0   2  28 25.8157 13.9966   3
   0  -2 -27 29.2967 11.3347   1
  -2   2 -27 27.1441 10.2585   1
  -2   2 -27 27.1581 11.5910   4
   0   2  27 21.0385 13.0641   3
   0  -2 -26 6.70439 8.70696   1
   2   0 -26 5.10486 8.45887   1
  -2   2 -26 13.4797 8.24230   1
  -2   2 -26 17.7170 10.4231   4
   0   2  26 0.91262 10.6125   3
   0  -2 -25 9.84851 10.5190   1
   2   0 -25-0.77898 9.15967   1
  -2   2 -25-7.09323 9.05307   1
  -2   2 -25 8.36395 8.26005   4
   2   0 -25 10.3791 8.03550   4
   0   2  25 22.2120 11.6734   3
   0  -2 -24 57.8622 14.1604   1
  -2   2 -24 51.9387 13.9828   1
   2   0 -24 54.9803 13.2331   1
  -2   2 -24 32.2719 11.2133   4
   2   0 -24 50.7833 10.8369   4
   0   2  24 27.6082 12.3379   3
   2   0 -23 0.38577 7.03722   1
   0  -2 -23 13.2807 8.98222   1
  -2   2 -23 14.0650 9.76711   1
  -2   2 -23-6.67723 8.87320   4
   2   0 -23 7.67871 6.18540   4
   0   2  23 13.0666 10.4112   3
   0  -2 -22 121.579 16.6370   1
   2   0 -22 140.890 15.2594   1
  -2   2 -22 125.306 16.4597   1
  -2   2 -22 129.531 17.0426   4
   2   0 -22 137.599 15.6308   4
   0   2  22 136.973 18.9817   3
   0  -2 -21 87.6924 14.0159   1
  -2   2 -21 80.5288 13.2545   1
   2   0 -21 65.6868 11.2648   1
   2   0 -21 67.6182 11.4746   4
  -2   2 -21 77.3663 13.6158   4
   0   2  21 65.9447 14.5741   3
  -2   2 -20 46.9338 10.6232   1
   0  -2 -20 33.0215 10.0140   1
   2   0 -20 19.3900 7.59475   1
  -2   2 -20 29.3104 9.46476   4
   2   0 -20 40.7065 9.26089   4
   0   2  20 29.9692 10.5008   3
   0  -2 -19-3.50753 7.69237   1
   2   0 -19 3.63990 5.93939   1
  -2   2 -19 11.2427 7.09494   1
   2   0 -19 14.4227 6.62086   4
  -2   2 -19-3.33914 6.92796   4
   0   2  19 8.01468 9.68690   3
  -2   2 -18 88.5848 12.9652   1
   2   0 -18 73.1721 10.0651   1
   0  -2 -18 95.5312 13.8497   1
   2   0 -18 73.2066 10.8119   4
  -2   2 -18 65.5382 11.9429   4
   0   2  18 89.4408 14.5633   3
  -2   2 -17 18.1542 7.76651   1
   0  -2 -17 12.6857 7.73710   1
   2   0 -17 6.27178 4.96346   1
  -2   2 -17 15.1524 7.93700   4
   2   0 -17 16.9804 6.64426   4
   0   2  17 16.0373 9.49188   3
  -2   2 -16 1917.42 60.3745   1
   2   0 -16 1959.68 56.9956   1
   0  -2 -16 1999.85 62.7884   1
   2   0 -16 1922.97 58.6171   4
   0  -2 -16 1824.61 54.1299   4
  -2   2 -16 1951.78 63.9412   4
   0   2  16 1981.94 64.0880   3
  -2   0  15 243.630 14.9244   2
   2   0 -15 239.503 15.7834   1
  -2   2 -15 241.487 17.5669   1
   0  -2 -15 263.410 19.3572   1
  -2   2 -15 263.608 19.9463   4
   0  -2 -15 229.765 14.4012   4
   2   0 -15 265.560 17.4644   4
   0   2  15 279.133 20.5777   3
  -2   0  14 22.3900 5.40781   2
   0   2  14 24.9880 4.76302   2
   2   0 -14 35.7582 6.91121   1
  -2   2 -14 28.5032 7.39786   1
   0  -2 -14 24.5654 7.88129   1
  -2   2 -14 21.9557 7.38651   4
   2   0 -14 14.9720 5.30821   4
   0  -2 -14 27.2058 5.56374   4
   0   2  14 21.5734 7.89870   3
   0   2  13 25.7150 4.36806   2
  -2   0  13 22.6014 5.24873   2
   2   0 -13 22.4291 5.38822   1
  -2   2 -13 22.3373 6.61975   1
   0  -2 -13 35.3111 8.75301   1
   0  -2 -13 20.7959 4.30957   4
   2   0 -13 16.0065 5.52210   4
  -2   2 -13 25.7252 7.71194   4
   0   2  13 19.4005 7.35787   3
  -2   0  12 138.579 10.8667   2
   0   2  12 119.331 8.53666   2
  -2   2 -12 130.125 11.9839   1
   0  -2 -12 130.014 12.3839   1
   2   0 -12 118.374 9.92006   1
  -2   2 -12 134.095 12.7906   4
   2   0 -12 120.052 10.7356   4
   0  -2 -12 121.002 8.94963   4
   0   2  12 139.634 12.9300   3
  -2   0  11 52.1529 7.01547   2
   0   2  11 54.6918 5.78153   2
  -2   2 -11 50.0800 7.79240   1
   0  -2 -11 47.5381 7.97733   1
   2   0 -11 44.9810 6.34893   1
   2   0 -11 45.3976 6.68748   4
   0  -2 -11 47.3859 5.42967   4
  -2   2 -11 36.8355 7.67902   4
   0   2  11 50.8793 8.79104   3
  -2   0  10 4919.10 111.813   2
   0   2  10 5026.00 108.749   2
  -2   2 -10 5087.32 116.023   1
   2   0 -10 5058.14 113.473   4
   0  -2 -10 4743.21 106.249   4
  -2   2 -10 5276.40 119.280   4
   0   2  10 5129.75 116.430   3
  -2   0   9 377.567 16.9843   2
   0   2   9 379.031 15.6050   2
  -2   2  -9 377.493 11.1897   2
  -2   2  -9 368.137 18.6149   1
   2   0  -9 385.012 17.6003   4
   0  -2  -9 346.182 13.1165   4
  -2   2  -9 368.080 19.7353   4
   0   2   9 370.529 18.5133   3
  -2   2  -8 0.94132 1.56017   2
   0   2   8 0.96629 2.48730   2
  -2   0   8 0.85142 3.09962   2
  -2   2  -8-5.80457 4.23757   1
   2   0  -8 1.40862 3.12296   4
  -2   2  -8-0.04124 4.57750   4
   0   2   8 4.02020 4.79896   3
  -2   2  -7 37.6683 3.64808   2
   0   2   7 31.7812 4.61603   2
  -2   0   7 26.6394 5.25055   2
  -2   2  -7 19.7165 4.84769   1
  -2   2  -7 30.2132 6.43226   4
   2   0  -7 31.7484 5.81581   4
   0   2   7 33.4668 5.87222   3
   0   2   6 189.523 10.0250   2
  -2   2  -6 158.814 7.87032   2
  -2   0   6 177.547 11.0001   2
  -2   2  -6 185.786 11.8331   1
  -2   2  -6 160.488 11.4911   4
   2   0  -6 179.715 10.8335   4
   0   2   6 177.811 11.3851   3
   0   2   5 5.45674 3.21356   2
  -2   0   5 15.6760 4.32290   2
  -2   2  -5 5.06951 2.59521   2
  -2   2  -5 5.84388 3.86943   1
  -2   2  -5 6.81454 4.28867   4
   2   0  -5 8.19282 3.95384   4
   0   2   5 1.04260 3.40710   3
  -2   2  -4 20720.9 413.042   2
  -2   0   4 20868.2 415.968   2
   0   2   4 20675.2 414.913   2
  -2   2  -4 20748.2 418.095   1
  -2   2  -4 21256.2 418.526   4
   2   0  -4 21065.2 416.027   4
   0   2   4 20773.5 416.157   3
   0   2   3 257.310 11.8706   2
  -2   2  -3 259.704 11.4717   2
  -2   2  -3 253.750 12.6174   1
   0   2   3 276.330 7.73902   4
   2   0  -3 280.491 12.6364   4
  -2   2  -3 259.944 13.2773   4
   2   0  -3 229.916 10.8440   3
   0   2   3 272.820 12.3894   3
  -2   2  -2 42.1287 4.96089   2
   0   2   2 50.6100 5.29266   2
  -2   2  -2 45.9466 5.49385   1
  -2   0   2 48.0193 3.42432   1
   2   0  -2 51.3463 5.54528   4
   0   2   2 44.4104 2.93371   4
  -2   2  -2 46.4935 4.10975   3
   0   2   2 36.5246 4.67691   3
   2   0  -2 41.8128 4.14726   3
  -2   2  -1 16.9061 3.98519   2
   0   2   1 12.1347 3.61782   2
  -2   2  -1 11.9273 3.43208   1
  -2   0   1 14.6017 2.39933   1
   0   2   1 5.04230 1.66439   4
   2   0  -1 6.50248 2.11675   3
   0   2   1 10.6102 3.31909   3
  -2   2  -1 6.77720 1.99870   3
  -2   2   0 106.800 7.75891   2
  -2   2   0 103.715 6.94616   1
  -2   0   0 101.142 5.83037   1
   0   2   0 107.226 5.73569   4
   0   2   0 105.507 6.99820   2
   0   2   0 106.732 7.11170   3
  -2   2   0 111.075 5.04038   3
   2   0   0 100.009 5.14345   3
  -2   2   1 8.99709 3.80237   2
  -2   0  -1 11.0308 2.89124   1
  -2   2   1 3.04598 2.87381   1
   0   2  -1 7.40158 2.39487   4
   2   0   1 10.5579 2.23801   3
  -2   2   1 8.02611 1.83282   3
   0   2  -1 8.06765 3.10774   3
   0   2  -2 19364.2 381.879   1
  -2   0  -2 18628.6 385.157   1
   0   2  -2 20308.9 385.691   4
   2   0   2 20148.0 383.341   3
   0   2  -2 18993.8 387.364   3
  -2   2   2 20354.9 382.762   3
  -2   2   3 4.32434 3.75580   2
  -2   0  -3 2.34055 3.15758   1
   0   2  -3 3.28702 1.74654   1
   0   2  -3-0.36276 2.85729   4
   0   2  -3 4.61739 3.45012   3
   2   0   3 2.52551 2.08872   3
  -2   2   3 5.13433 2.45102   3
  -2   2   4 260.743 13.5399   2
   0   2  -4 235.107 9.57642   1
  -2   0  -4 274.321 12.3868   1
   0   2  -4 284.541 12.5589   4
   0   2  -4 240.429 13.0983   3
  -2   2   4 261.760 10.6339   3
   2   0   4 264.078 11.0352   3
  -2   2   5 3.19255 4.00183   2
   0   2  -5 8.95567 2.80818   1
  -2   0  -5 9.48225 4.06621   1
   0   2  -5 9.60156 4.01899   4
   2  -2  -5 8.68734 2.76785   4
  -2   2   5 1.55443 2.70021   3
   0   2  -5 8.12840 4.08831   3
   2   0   5 7.33866 3.33151   3
  -2   2   6 45.2080 6.71464   2
  -2   0  -6 43.0056 5.78430   1
   0   2  -6 43.0340 4.59765   1
   0   2  -6 39.6067 5.79757   4
   2  -2  -6 40.9090 4.17882   4
   0   2  -6 33.7291 6.53009   3
   2   0   6 32.9065 5.09894   3
  -2   2   6 34.0652 5.06842   3
  -2   2   7 80.7327 8.29844   2
  -2   0  -7 74.8026 7.71378   1
   0   2  -7 76.2104 6.44081   1
   0   2  -7 84.2804 7.98812   4
   2  -2  -7 86.0500 5.82904   4
   2   0   7 95.2062 8.11507   3
  -2   2   8 7307.14 170.993   2
   0   2  -8 8228.93 172.402   4
   2  -2  -8 8068.13 164.323   4
  -2   0  -8 8411.89 172.301   1
   0   2  -8 8048.05 166.884   1
  -2   2   9 82.1705 8.60633   2
   2  -2  -9 83.1840 6.38954   4
   0   2  -9 96.9438 9.38398   4
  -2   0  -9 78.1618 8.54427   1
   0   2  -9 80.5319 7.12853   1
  -2   2  10 188.643 12.8654   2
   2  -2 -10 193.819 10.1578   4
   0   2 -10 189.881 13.5136   4
  -2   0 -10 197.680 13.5266   1
   0   2 -10 196.061 11.5682   1
  -2   2  11 38.1704 6.67842   2
   0   2 -11 39.5385 6.94358   4
   2  -2 -11 27.6945 4.44821   4
  -2   0 -11 30.8798 6.61951   4
   0   2 -11 33.1957 5.97914   1
  -2   0 -11 32.1356 6.90161   1
  -2   2  12 1.48088 3.79224   2
   0   2 -12 10.5469 5.66074   4
   2  -2 -12 0.05602 2.81286   4
  -2   0 -12 3.11831 4.09811   4
   0   2 -12 4.57424 3.91376   1
  -2   0 -12-1.80228 4.67749   1
  -2   2  13 235.714 14.8812   2
   2  -2 -13 219.665 12.6666   4
  -2   0 -13 218.911 15.9297   4
   0   2 -13 220.318 16.2447   4
   0   2 -13 238.238 14.4887   1
  -2   0 -13 239.386 16.9988   1
  -2   2  14 1949.15 56.2698   2
   2  -2 -14 2021.95 53.5973   4
  -2   0 -14 1994.72 60.5763   4
   0   2 -14 2101.20 61.9232   4
  -2   0 -14 2084.73 61.5508   1
   0   2 -14 2008.81 56.3657   1
  -2   2  15 9.38234 4.55503   2
  -2   0 -15 7.65331 5.67130   4
   2  -2 -15 7.57896 4.01710   4
   0   2 -15 16.3614 7.08231   4
  -2   0 -15 8.76197 6.52807   1
   0   2 -15 8.27354 5.41447   1
  -2   2  16 99.1875 10.2730   2
   0   2 -16 112.156 11.5609   1
  -2   0 -16 90.7873 12.1311   1
   2  -2 -16 100.603 9.82004   4
  -2   0 -16 98.5752 12.2885   4
   0   2 -16 98.6990 12.4597   4
  -2   0 -17 11.7845 7.92506   1
   2  -2 -17 9.08192 8.14764   1
   0   2 -17 7.90604 5.60558   1
   2  -2 -17 5.21387 4.45375   4
  -2   0 -17 13.0124 7.11426   4
   0   2 -17 3.68719 5.79846   4
   0   2 -18 16.6170 6.15996   1
  -2   0 -18 10.2014 7.14547   1
   2  -2 -18 23.9099 8.63904   1
   0   2 -18 28.1758 8.94333   4
   2  -2 -18 19.2848 5.54236   4
  -2   0 -18 20.6882 8.00071   4
   2  -2 -19 142.204 16.0916   1
   0   2 -19 130.425 13.9052   1
  -2   0 -19 121.837 15.2265   1
  -2   0 -19 141.406 15.6112   4
   0   2 -19 191.211 18.4033   4
  -2   0 -20 549.358 32.0995   1
   2  -2 -20 529.451 31.4844   1
   0   2 -20 570.791 29.1448   1
   0   2 -20 541.203 31.3455   4
  -2   0 -20 558.612 31.4739   4
  -2   0 -21 17.3292 10.0047   1
   2  -2 -21 5.99832 8.64466   1
   0   2 -21 13.7375 8.24250   1
  -2   0 -21 28.8417 9.85197   4
   0   2 -21 7.54696 7.14108   4
   2  -2 -22 52.9184 11.9726   1
   0   2 -22 61.7608 11.0027   1
  -2   0 -22 52.3965 11.8844   1
   0   2 -22 46.5302 11.1563   4
  -2   0 -22 58.5676 11.9448   4
  -2   0 -23 1.81523 8.33089   1
   0   2 -23-11.8602 9.04430   1
   2  -2 -23-0.27264 8.86839   1
   0   2 -23 0.09539 7.77894   4
   2  -2 -24 7.43048 10.0088   1
   0   2 -24 0.16433 7.91417   1
  -2   0 -24 18.2752 9.89282   1
   0   2 -24 2.73653 7.05487   4
   0   2 -25 34.1540 12.3390   1
   2  -2 -25 42.8773 12.0683   1
  -2   0 -25 46.7112 13.2853   1
   0   2 -25 72.5143 15.0688   4
  -2   0 -26 20.6921 10.0784   1
   0   2 -26 3.39507 8.11899   1
   2  -2 -26 10.9450 10.2093   1
   0   2 -26 6.99401 7.64352   4
  -2   0 -27 2.01144 8.91650   1
   2  -2 -27 16.5543 10.3247   1
   0   2 -27 9.48157 10.0579   4
   2  -2 -28 28.9870 11.2533   1
  -2   0 -28 24.1474 10.9856   1
   0   2 -28 25.2819 9.73536   4
  -2   2  28-1.96417 10.0767   3
   2   0  28 2.47774 11.1433   3
   2  -2 -29-1.22971 7.50586   1
  -2   0 -29-0.91500 8.21208   1
   0   2 -29 3.56799 7.50263   4
   2   0  29 3.21831 10.9711   3
  -2   2  29 2.36503 9.91391   3
  -2   0 -30 14.1322 10.1209   1
   2  -2 -30 2.70785 8.58228   1
   2   0  30 25.2620 13.8503   3
  -2   2  30-1.71094 10.9985   3
   2  -2 -31 16.9887 9.15315   1
  -3   2 -30-1.23963 9.50288   1
   1  -3 -29 4.32866 8.45563   1
  -3   2 -29-0.78909 8.78171   1
   1   2  29-2.65416 10.5151   3
   1  -3 -28 41.8009 13.4376   1
  -3   2 -28 27.1534 10.8967   1
   1   2  28 41.8222 16.7529   3
  -3   2 -27 5.84346 9.18357   1
   1  -3 -27 6.93696 8.82984   1
  -3   2 -27 1.02447 8.32142   4
   2   1 -27-5.49105 7.03267   4
   1   2  27 8.86482 11.0510   3
   1  -3 -26 52.9752 13.8693   1
  -3   2 -26 39.7038 10.5048   1
   2   1 -26 43.4228 11.8872   4
  -3   2 -26 48.6603 12.9801   4
   1   2  26 35.1889 12.3733   3
  -3   2 -25 91.4453 16.1514   1
   1  -3 -25 92.9444 15.8153   1
  -3   2 -25 101.694 16.9507   4
   2   1 -25 123.686 16.7766   4
   1   2  25 128.214 20.8292   3
   1  -3 -24 0.42676 9.94909   1
  -3   2 -24 5.62704 9.56431   1
   2   1 -24 18.1118 8.63609   4
  -3   2 -24 0.90292 8.71859   4
   1   2  24 2.74427 9.95760   3
   1  -3 -23 7.55107 9.55398   1
  -3   2 -23 24.8867 11.1146   1
   2   1 -23 9.93825 6.76318   4
  -3   2 -23 29.9932 11.3362   4
   1   2  23 18.0045 11.5030   3
  -3   2 -22 70.5054 12.9344   1
   1  -3 -22 63.1268 13.0557   1
   2   1 -22 66.8674 12.6381   4
  -3   2 -22 84.5480 15.3179   4
   1   2  22 91.2477 16.2974   3
   1  -3 -21 188.869 19.6257   1
  -3   2 -21 152.788 17.8052   1
   2   1 -21 129.741 14.1183   1
   2   1 -21 154.483 17.1241   4
  -3   2 -21 153.471 18.4614   4
   1   2  21 154.288 19.7158   3
   2   1 -20 62.1031 9.81484   1
   1  -3 -20 77.7568 13.6093   1
  -3   2 -20 70.9335 12.4308   1
  -3   2 -20 94.3177 15.0878   4
   2   1 -20 78.7936 12.5416   4
   1   2  20 66.1647 13.9686   3
   1  -3 -19 305.707 24.2070   1
   2   1 -19 311.769 19.6588   1
  -3   2 -19 302.542 23.1935   1
   2   1 -19 350.787 23.8717   4
  -3   2 -19 356.538 26.2856   4
   1   2  19 291.190 24.6875   3
   2   1 -18 19.1692 6.32634   1
   1  -3 -18 20.7213 9.39062   1
  -3   2 -18 16.1543 8.33119   1
   2   1 -18 14.7236 7.36212   4
  -3   2 -18 36.4247 10.9734   4
   1   2  18 26.1143 10.4100   3
  -3   1  17 19.4544 6.13412   2
   1  -3 -17 27.0334 9.19278   1
  -3   2 -17 20.3060 8.44331   1
   2   1 -17 21.1788 5.64331   1
  -3   2 -17 20.4984 8.14893   4
   2   1 -17 30.6662 8.47976   4
   1   2  17 26.1695 9.59832   3
  -3   1  16 67.7142 9.57843   2
   1  -3 -16 71.5615 12.2897   1
   2   1 -16 63.7753 8.43505   1
  -3   2 -16 82.3542 12.1278   1
   2   1 -16 63.3470 10.0116   4
  -3   2 -16 59.5316 11.1402   4
   1   2  16 66.2457 12.0149   3
  -3   1  15 434.195 22.8452   2
   2   1 -15 455.086 20.8772   1
  -3   2 -15 438.651 25.4399   1
  -3   2 -15 441.631 26.8724   4
   2   1 -15 441.145 24.3581   4
   1   2  15 454.576 26.4808   3
  -3   1  14 710.667 30.1674   2
  -3   2 -14 715.359 32.7756   1
   2   1 -14 753.506 27.3264   1
   2   1 -14 763.627 32.4093   4
  -3   2 -14 822.328 36.6077   4
   1   2  14 722.961 33.3517   3
  -3   1  13 534.043 25.2292   2
  -3   2 -13 527.236 26.7910   1
   2   1 -13 580.352 22.2435   1
  -3   2 -13 584.074 29.4505   4
   2   1 -13 546.015 26.2322   4
   1   2  13 534.516 27.1746   3
  -3   1  12 81.0588 9.94636   2
  -3   2 -12 65.1501 9.46563   1
   2   1 -12 66.6959 6.92579   1
   2   1 -12 69.8522 9.33745   4
  -3   2 -12 72.9044 11.0235   4
   1  -3 -12 57.4656 5.28177   4
   1   2  12 54.0323 9.09037   3
  -3   1  11 32.8095 7.26265   2
  -3   2 -11 24.5644 2.84224   2
   2   1 -11 17.2879 3.90693   1
  -3   2 -11 31.0652 7.06703   1
   2   1 -11 20.4935 5.99221   4
   1  -3 -11 20.2657 3.18931   4
  -3   2 -11 31.7062 7.82267   4
   1   2  11 18.2196 6.14761   3
  -3   2 -10 46.6316 4.05550   2
  -3   1  10 36.7315 6.38840   2
   2   1 -10 42.9731 5.10741   1
  -3   2 -10 47.2140 7.83202   1
  -3   2 -10 38.6716 8.57395   4
   2   1 -10 52.2441 7.80927   4
   1  -3 -10 44.8007 3.50423   4
   1   2  10 47.5937 8.20978   3
  -3   1   9 486.327 22.1685   2
  -3   2  -9 486.724 15.8457   2
   2   1  -9 478.442 16.4577   1
  -3   2  -9 508.160 23.4349   1
  -3   2  -9 473.730 23.7099   4
   2   1  -9 497.128 22.1676   4
   1  -3  -9 476.996 12.4958   4
   1   2   9 499.024 22.6895   3
  -3   2  -8 1897.42 43.7774   2
  -3   1   8 1747.50 50.7515   2
  -3   2  -8 1910.60 53.5651   1
   2   1  -8 1718.07 41.8718   1
  -3   2  -8 1829.35 53.8480   4
   2   1  -8 1801.47 50.4451   4
   1   2   8 1773.06 50.8044   3
  -3   1   7 556.314 22.8076   2
  -3   2  -7 520.158 17.6223   2
   2   1  -7 515.032 15.3283   1
  -3   2  -7 496.715 22.7806   1
   2   1  -7 544.301 22.1976   4
   1   2   7 547.345 22.3032   3
  -3   1   6 89.1446 8.89675   2
  -3   2  -6 80.9406 6.52994   2
  -3   2  -6 95.4351 9.43560   1
   2   1  -6 80.9059 4.40503   1
   2   1  -6 90.8024 8.50133   4
   2   1  -6 66.5825 8.05712   3
   1   2   6 77.9569 8.13894   3
  -3   2  -5 21.0410 4.33986   2
  -3   1   5 17.6326 5.27372   2
  -3   2  -5 12.6947 4.82831   1
   2   1  -5 15.7286 1.74118   1
   2   1  -5 17.9937 5.16900   4
   1   2   5 14.5282 4.79684   3
   2   1  -5 15.5216 5.03234   3
  -3   1   4 0.65724 4.21353   2
  -3   2  -4 1.10714 2.93971   2
  -3   2  -4-2.09054 3.93409   1
   2   1  -4 4.22870 3.93406   4
   2   1  -4-1.59002 3.39784   3
   1   2   4-2.65579 3.81938   3
  -3   1   3 159.549 8.65328   1
  -3   2  -3 145.083 9.57686   2
  -3   1   3 160.606 11.1122   2
  -3   2  -3 155.426 11.0386   1
   2   1  -3 162.216 10.8563   4
   1   2   3 157.912 7.98325   4
   1   2   3 154.724 10.1450   3
   2   1  -3 156.147 9.90825   3
  -3   2  -2 4378.32 93.8869   2
  -3   1   2 4038.43 94.3229   2
  -3   1   2 4209.55 90.6645   1
  -3   2  -2 4077.47 95.0544   1
   1   2   2 4185.72 88.8694   4
   2   1  -2 4150.90 93.5647   4
   2   1  -2 4110.57 91.6756   3
   1   2   2 4219.14 93.6605   3
  -3   2  -1 526.066 19.7023   2
  -3   1   1 506.823 19.5103   2
  -3   2  -1 474.741 19.0233   1
  -3   1   1 491.752 17.4505   1
   1   2   1 515.834 16.7917   4
   2   1  -1 521.432 18.8111   4
   2   1  -1 488.127 17.4066   3
   1   2   1 499.300 18.7047   3
  -3   1   0 64.5177 6.80117   2
  -3   2   0 63.2227 7.03820   2
  -3   1   0 74.2497 6.49629   1
  -3   2   0 64.1864 6.64959   1
   2   1   0 85.0179 7.37203   4
   1   2   0 72.5648 6.01477   4
   1   2   0 80.0385 7.17104   3
   2   1   0 64.0392 5.68999   3
  -3   2   1 9.18902 4.13881   2
  -3   1  -1 13.6557 4.33895   2
  -3   2   1 21.2824 4.85981   1
  -3   1  -1 16.0027 4.30044   1
   1   2  -1 13.2632 3.70914   4
   1   2  -1 15.0704 4.13901   3
   2   1   1 13.0307 3.35540   3
  -3   1  -2 62.4904 6.49680   2
  -3   2   2 55.1203 7.06030   2
  -3   2   2 52.9348 6.31467   1
  -3   1  -2 45.5921 6.27511   1
   1   2  -2 73.6212 6.45842   4
   2   1   2 65.5863 6.01945   3
  -3   2   2 65.4946 3.47525   3
   1   2  -2 60.6436 6.53064   3
  -3   2   3 147.439 10.9623   2
  -3   1  -3 172.843 9.84857   2
  -3   1  -3 169.115 11.0649   1
   1   2  -3 168.638 10.0130   4
   2   1   3 175.760 9.83530   3
   1   2  -3 169.192 10.6984   3
  -3   2   3 169.444 6.85112   3
  -3   1  -4 2518.55 56.8642   2
  -3   2   4 2302.77 61.0864   2
  -3   1  -4 2411.15 60.4423   1
   1   2  -4 2379.03 58.7349   4
   2   1   4 2414.10 57.6954   3
  -3   2   4 2345.29 52.6873   3
   1   2  -4 2348.62 59.9367   3
  -3   2   5 459.479 20.2137   2
  -3   1  -5 458.897 16.2875   2
   1   2  -5 405.742 11.9423   1
  -3   1  -5 413.973 19.0170   1
   1   2  -5 456.553 18.6247   4
   2   1   5 444.358 17.8314   3
   1   2  -5 461.198 20.0306   3
  -3   2   6 294.805 16.2814   2
  -3   1  -6 271.287 11.7038   2
   1   2  -6 265.102 9.70695   1
  -3   1  -6 263.453 15.2370   1
   1   2  -6 270.150 14.5820   4
   2  -3  -6 256.799 8.82116   4
   2   1   6 290.774 14.3105   3
   1   2  -6 265.589 15.9935   3
  -3   2   7 10.3185 4.99953   2
  -3   1  -7 7.50403 2.97673   2
   1   2  -7 6.85059 2.17194   1
  -3   1  -7 11.7229 4.76437   1
   2  -3  -7 6.20950 1.69306   4
   1   2  -7 4.27648 4.34582   4
   1   2  -7 9.77182 5.36476   3
   2   1   7 6.35722 3.87747   3
  -3   1  -8 30.0397 3.90231   2
  -3   2   8 28.3277 6.34394   2
   1   2  -8 27.6944 3.73648   1
  -3   1  -8 32.4669 6.40107   1
   2  -3  -8 28.6941 2.89218   4
   1   2  -8 32.7774 6.17510   4
   2   1   8 19.6090 4.31324   3
  -3   2   9 623.633 26.6741   2
  -3   1  -9 623.966 18.6695   2
  -3   1  -9 589.984 25.5422   1
   1   2  -9 624.442 20.0990   1
   1   2  -9 618.698 25.7804   4
   2  -3  -9 630.422 17.6045   4
   2   1   9 624.751 25.3589   3
  -3   2  10 1448.88 45.5996   2
  -3   1 -10 1413.73 34.2319   2
  -3   1 -10 1395.65 45.1551   1
   1   2 -10 1417.70 37.6660   1
   1   2 -10 1409.27 44.3998   4
   2  -3 -10 1404.58 34.3782   4
   2   1  10 1476.47 44.9850   3
  -3   1 -11 145.408 6.89934   2
  -3   2  11 150.579 12.9265   2
  -3   1 -11 128.708 12.2029   1
   1   2 -11 134.508 9.24144   1
   2  -3 -11 152.690 8.06964   4
   1   2 -11 152.680 13.1624   4
   2   1  11 174.433 13.9041   3
  -3   2  12 499.805 24.7568   2
  -3   1 -12 546.131 15.1166   2
  -3   1 -12 537.980 25.8895   1
   1   2 -12 550.602 21.0751   1
   1   2 -12 535.734 25.6386   4
   2  -3 -12 546.222 18.3174   4
   2   1  12 495.364 25.1888   3
  -3   2  13 7.95655 5.41925   2
   1   2 -13 5.23826 3.74729   1
  -3   1 -13 7.97851 6.13971   1
   1   2 -13 9.31519 5.40997   4
   2  -3 -13 3.44408 2.58774   4
   2   1  13 3.50718 5.77021   3
  -3   2  14 21.0923 7.08357   2
   1   2 -14 13.0054 4.43820   1
  -3   1 -14 14.3505 7.54750   1
   1   2 -14 16.5979 7.20813   4
   2   1  14 23.7578 8.53936   3
  -3   2  15 821.946 34.1696   2
   1   2 -15 840.995 30.7067   1
  -3   1 -15 848.917 36.5262   1
  -3   1 -15 854.567 37.4421   4
   1   2 -15 858.803 36.3198   4
   2   1  15 879.448 37.8424   3
  -3   2  16 83.2180 10.6308   2
   1   2 -16 86.6592 9.55186   1
  -3   1 -16 110.383 13.7709   1
   1   2 -16 102.531 13.1267   4
  -3   1 -16 83.5317 12.1641   4
   2   1  16 96.0922 14.0490   3
  -3   2  17 12.8769 5.37122   2
  -3   1 -17 26.7012 9.55344   1
   1   2 -17 14.6461 5.79207   1
  -3   1 -17 2.67923 5.92228   4
   1   2 -17 15.6656 7.46529   4
   2   1  17 11.4306 8.96709   3
   1   2 -18 449.980 23.4740   1
  -3   1 -18 475.507 28.5924   1
   1   2 -18 470.346 28.0076   4
  -3   1 -18 424.868 27.7721   4
   2   1  18 462.540 29.5960   3
   1   2 -19 9.87315 5.55199   1
  -3   1 -19-5.31826 8.32806   1
   2  -3 -19-0.24169 7.14041   1
  -3   1 -19 7.87329 7.64274   4
   1   2 -19 5.67753 7.06812   4
   2   1  19 5.27892 9.57040   3
   2  -3 -20 8.63721 9.93993   1
   1   2 -20 0.77328 5.74778   1
  -3   1 -20 4.19532 8.07886   1
   1   2 -20 5.82797 8.16246   4
  -3   1 -20 7.50605 7.99741   4
   2   1  20-3.75723 8.86541   3
   2  -3 -21 651.059 36.4723   1
  -3   1 -21 596.100 34.8405   1
   1   2 -21 608.591 30.4882   1
   1   2 -21 652.874 35.5637   4
  -3   1 -21 639.845 37.0154   4
   2   1  21 608.646 37.6638   3
  -3   1 -22 16.3789 8.47869   1
   2  -3 -22 22.1451 10.7426   1
  -3   1 -22 32.4580 11.1123   4
   1   2 -22 37.3843 10.6061   4
   2   1  22 42.3714 12.3349   3
  -3   1 -23 1.08512 8.68097   1
   2  -3 -23 3.81237 9.95767   1
  -3   1 -23 21.1151 9.35315   4
   1   2 -23 15.6866 9.31098   4
   2   1  23 50.0169 14.2694   3
  -3   1 -24 169.807 20.1923   1
   2  -3 -24 213.793 22.4706   1
   1   2 -24 226.581 22.9336   4
  -3   1 -24 189.637 21.3094   4
   2   1  24 206.366 23.8696   3
  -3   1 -25 6.89212 10.0418   1
   2  -3 -25 5.53904 8.39935   1
   1   2 -25-0.21152 7.17559   4
   2   1  25 1.64444 10.7540   3
  -3   1 -26-0.57569 7.94377   1
   2  -3 -26 7.57880 8.34457   1
   1   2 -26-15.6407 9.61707   4
   2   1  26-11.6294 11.7609   3
   2  -3 -27 228.508 24.6299   1
  -3   1 -27 222.791 24.8796   1
   1   2 -27 244.301 25.0518   4
   2   1  27 211.122 26.5380   3
   2  -3 -28 1.39357 9.65011   1
  -3   1 -28 0.38289 8.48601   1
   1   2 -28 2.10610 8.70955   4
   2   1  28 12.3157 11.7793   3
   2  -3 -29 12.7139 11.6901   1
  -3   1 -29-16.6261 10.5714   1
   1   2 -29 24.8371 11.6759   4
   2   1  29-9.97720 10.9303   3
   2  -3 -30 76.4849 16.2670   1
  -3   2  30 66.7050 17.4415   3
  -4   2   0 10501.5 226.026   2
  -4   2   0 10749.9 224.839   1
   2   2   0 11141.3 222.939   4
   2   2   0 10627.7 223.810   3
  -4   2  -1 133.806 10.6441   2
  -4   2   1 142.056 11.2960   2
  -4   2   1 142.461 10.1896   1
  -4   2  -1 150.763 11.0518   1
   2   2  -1 129.006 9.77305   4
   2   2   1 137.012 9.12718   4
   2   2  -1 132.684 9.83900   3
   2   2   1 135.974 9.86489   3
  -4   2  -2 144.347 10.7241   2
  -4   2   2 145.040 11.6698   2
  -4   2  -2 146.817 11.2845   1
  -4   2   2 124.159 9.89631   1
   2   2  -2 160.254 10.9890   4
   2   2   2 156.276 9.88448   4
   2   2   2 145.574 10.3468   3
   2   2  -2 134.351 10.1602   3
  -4   2  -3 3.45628 3.78328   2
  -4   2   3 5.98185 4.93671   2
  -4   2   3 5.61893 3.20114   1
  -4   2  -3 3.94213 4.20359   1
   2   2   3 4.98356 3.46162   4
   2   2  -3 4.70680 4.00430   4
   2   2  -3 9.38653 4.45708   3
   2   2   3 4.79556 3.64761   3
  -4   2  -4 45.8897 6.15748   2
  -4   2   4 49.0899 7.46239   2
  -4   2  -4 42.9128 7.51972   1
   2   2  -4 41.4114 6.15248   4
   2   2   4 52.0131 6.72542   3
   2   2  -4 45.9073 7.20213   3
  -4   2  -5 442.941 18.4700   2
  -4   2   5 448.126 21.8288   2
  -4   2  -5 427.166 21.7479   1
   2   2  -5 475.276 20.9672   4
   2   2   5 455.148 20.1696   3
   2   2  -5 464.807 21.3365   3
  -4   2   6 4970.92 120.851   2
  -4   2  -6 5332.77 114.239   2
  -4   2  -6 5112.71 122.223   1
   2   2  -6 5173.98 119.051   4
   2   2   6 5285.30 118.389   3
   2   2  -6 5163.35 120.932   3
  -4   2   7 16.5038 6.16766   2
  -4   2  -7 14.4837 4.12924   2
  -4   2  -7 5.63346 5.17078   1
   2   2  -7 6.89136 1.54080   1
   2   2  -7 15.0941 5.41945   4
   2   2  -7 7.50336 5.65839   3
   2   2   7 15.9716 5.60848   3
  -4   2   8 328.284 19.7176   2
  -4   2  -8 389.289 15.9034   2
  -4   2  -8 345.582 20.2743   1
   2   2  -8 366.497 11.6346   1
   2   2  -8 359.860 19.6178   4
   2   2   8 357.924 19.0111   3
   2   2  -8 351.631 21.0068   3
  -4   2   9 22.4455 6.37009   2
  -4   2  -9 33.7973 4.67269   2
   2   2  -9 32.6977 3.59085   1
  -4   2  -9 33.9041 7.87692   1
   2   2  -9 25.2523 6.14436   4
   2   2   9 27.3067 6.75229   3
  -4   2  10 2.11759 5.17111   2
  -4   2 -10 11.9440 3.31153   2
  -4   2 -10 12.3837 6.71991   1
   2   2 -10 5.24717 2.37895   1
   2   2 -10 8.33301 4.93108   4
   2   2  10 8.95396 5.61354   3
  -4   2 -11 421.175 15.7033   2
  -4   2  11 398.893 22.7479   2
  -4   2 -11 405.627 23.6067   1
   2   2 -11 407.401 15.5443   1
   2   2 -11 412.932 22.7676   4
   2   2  11 401.504 22.4193   3
  -4   2  12 2561.16 74.6884   2
   2   2 -12 2583.60 62.3431   1
  -4   2 -12 2793.52 77.5092   1
   2   2 -12 2662.74 74.4715   4
   2   2  12 2677.34 74.8993   3
  -4   2  13 26.1606 7.64109   2
   2   2 -13 40.1710 5.63426   1
  -4   2 -13 39.5552 9.59836   1
   2   2 -13 27.1729 8.14709   4
   2   2  13 36.0905 9.19501   3
  -4   2  14 282.472 20.3838   2
   2   2 -14 298.161 15.1618   1
  -4   2 -14 339.716 22.6859   1
   2   2 -14 308.037 21.0330   4
   2   2  14 293.143 21.2510   3
  -4   2  15 17.4636 7.33920   2
   2   2 -15 24.3917 5.24819   1
  -4   2 -15 23.6196 9.37441   1
   2   2 -15 35.1733 8.50085   4
   2   2  15 23.1702 9.75750   3
  -4   2  16 26.5177 7.59726   2
  -4   2 -16 51.0397 10.8381   1
   2   2 -16 34.8523 9.58795   4
   2   2  16 53.6469 11.0293   3
  -4   2  17 230.277 19.0192   2
  -4   2 -17 234.589 20.6241   1
   2   2 -17 232.038 20.1192   4
   2   2  17 220.439 20.3434   3
  -4   2  18 505.602 28.5375   2
  -4   2 -18 492.785 30.5747   1
   2   2 -18 511.739 30.1496   4
   2   2  18 491.852 31.4018   3
  -4   2 -19 25.7744 10.0910   1
   2   2 -19 31.4375 8.53598   4
   2   2  19 17.6693 9.85103   3
   2  -4 -20 194.641 20.5182   1
  -4   2 -20 229.158 22.1517   1
   2   2 -20 167.392 18.3729   4
   2   2  20 134.745 17.8274   3
   2  -4 -21 12.7490 10.3288   1
  -4   2 -21 5.44441 7.75462   1
   2   2 -21 19.1303 8.70302   4
   2   2  21 3.31393 9.04091   3
   2  -4 -22 16.5939 9.65352   1
  -4   2 -22 40.0342 12.3555   1
   2   2 -22 19.2164 8.25726   4
   2   2  22 36.6117 12.9391   3
   2  -4 -23 86.8079 15.9283   1
  -4   2 -23 113.566 17.1535   1
   2   2 -23 76.8783 13.8219   4
   2   2  23 77.6473 16.0786   3
  -4   2 -24 45.0205 13.2245   1
   2  -4 -24 42.0774 13.1779   1
   2   2 -24 17.2125 9.12190   4
   2   2  24 17.0381 10.6495   3
   2  -4 -25 8.28821 8.83846   1
  -4   2 -25 38.7431 12.3765   1
   2   2 -25 31.0530 10.4136   4
   2   2  25 34.9969 12.4234   3
  -4   2 -26 70.4573 14.8282   1
   2  -4 -26 41.4541 12.8836   1
   2   2 -26 74.0048 15.5752   4
   2   2  26 61.6572 15.2120   3
   2  -4 -27 13.6155 10.1171   1
  -4   2 -27-2.94844 8.39186   1
   2   2 -27 5.39240 8.22561   4
   2   2  27 11.9318 11.3097   3
   2  -4 -28 11.2282 10.5303   1
  -4   2 -28-2.96008 13.7490   1
   2   2 -28 3.88653 7.39381   4
   2   2  28 2.60436 10.1263   3
  -4   2 -29 20.6957 11.4399   1
   2   2 -29-0.52556 7.94460   4
   2   2 -30-2.62011 8.42635   4
  -2   3 -30 3.05318 8.02254   1
  -2   3 -30 0.29938 10.1741   4
  -2   3 -29 9.81904 7.74157   1
  -1  -2 -29 13.7797 10.6553   1
  -2   3 -29 13.0235 11.1793   4
  -1   3  29-8.37900 11.7496   3
  -1  -2 -28 38.4924 13.8638   1
  -2   3 -28 19.5560 9.13905   1
  -2   3 -28 45.3229 13.3545   4
  -1   3  28 25.7343 13.3397   3
  -1  -2 -27-7.33003 9.54588   1
  -2   3 -27 8.47815 8.73624   1
  -2   3 -27-16.9430 10.7533   4
  -1   3  27 0.54819 10.1000   3
  -1  -2 -26 58.8832 13.7248   1
   3  -1 -26 76.5159 14.1906   1
  -2   3 -26 47.8369 11.6266   1
  -2   3 -26 56.2772 14.4017   4
  -1   3  26 43.0618 14.1380   3
  -2   3 -25 114.874 16.2795   1
   3  -1 -25 139.821 18.4780   1
  -1  -2 -25 112.601 18.6260   1
  -2   3 -25 85.6029 16.0098   4
  -1   3  25 95.8028 17.9180   3
  -2   3 -24-3.12743 8.85646   1
  -1  -2 -24 15.3702 8.61640   1
   3  -1 -24 12.2071 10.3232   1
  -2   3 -24 8.83331 9.04734   4
  -1   3  24-3.47770 9.53430   3
  -2   3 -23 15.4949 9.32252   1
   3  -1 -23 21.2798 9.81613   1
  -1  -2 -23 11.5372 10.2303   1
  -2   3 -23 15.7827 9.54367   4
  -1   3  23 13.9853 12.1415   3
  -2   3 -22 85.3521 14.0170   1
  -1  -2 -22 91.7243 15.5325   1
   3  -1 -22 97.4760 14.1503   1
   3  -1 -22 75.0636 11.4989   4
  -2   3 -22 95.0389 16.0001   4
  -1   3  22 71.9936 15.0569   3
  -1  -2 -21 158.095 18.1923   1
   3  -1 -21 150.201 16.3783   1
  -2   3 -21 154.177 17.2848   1
   3  -1 -21 151.735 15.3597   4
  -2   3 -21 167.243 19.4595   4
  -1   3  21 162.911 19.6905   3
  -2   3 -20 75.3929 12.5575   1
   3  -1 -20 69.0105 10.9049   1
  -1  -2 -20 77.2284 13.4932   1
   3  -1 -20 55.1158 9.89861   4
  -2   3 -20 62.9729 13.1654   4
  -1   3  20 55.3265 12.4507   3
  -2   3 -19 305.929 22.5680   1
   3  -1 -19 315.798 21.8893   1
  -1  -2 -19 341.077 24.8291   1
   3  -1 -19 297.606 20.3916   4
  -2   3 -19 325.313 25.1763   4
  -1   3  19 311.458 24.3592   3
  -1  -2 -18 4.77488 7.84508   1
   3  -1 -18 15.8936 7.56169   1
  -2   3 -18 4.84539 6.83589   1
  -2   3 -18 28.1583 10.2264   4
   3  -1 -18 15.7905 6.20724   4
  -1   3  18 38.6695 10.7891   3
  -1  -2 -17 39.6077 10.3685   1
  -2   3 -17 24.9751 7.79133   1
   3  -1 -17 25.4731 7.92830   1
  -2   3 -17 14.0629 8.00150   4
   3  -1 -17 24.5660 6.50376   4
  -1   3  17 17.6188 8.66864   3
  -2   3 -16 65.9146 10.7626   1
   3  -1 -16 105.628 11.9803   1
  -1  -2 -16 72.7146 11.9983   1
  -2   3 -16 78.9789 12.6900   4
   3  -1 -16 71.9670 9.78723   4
  -1   3  16 96.3532 14.4507   3
  -1   3  15 468.544 21.3031   2
  -2  -1  15 438.200 21.4341   2
  -2   3 -15 427.216 24.5149   1
  -1  -2 -15 447.936 25.9297   1
   3  -1 -15 438.927 22.7160   4
  -2   3 -15 487.753 28.1782   4
  -1   3  15 466.994 26.5447   3
  -2  -1  14 657.403 27.3900   2
  -1   3  14 754.981 28.3922   2
  -2   3 -14 814.448 33.6855   1
  -1  -2 -14 722.010 32.4837   1
  -2   3 -14 835.099 37.1208   4
   3  -1 -14 716.799 29.3875   4
  -1   3  14 783.635 33.9657   3
  -2  -1  13 537.322 23.2629   2
  -1   3  13 539.240 23.0192   2
  -2   3 -13 540.317 26.4833   1
  -1  -2 -13 552.231 26.8406   1
   3  -1 -13 559.166 24.3406   4
  -2   3 -13 501.606 27.5755   4
  -1   3  13 546.676 27.0228   3
  -2  -1  12 60.3779 7.90447   2
  -1   3  12 68.7413 8.05135   2
  -1  -2 -12 61.3067 8.95654   1
  -2   3 -12 69.3478 9.71045   1
   3  -1 -12 68.0070 8.40363   4
  -2   3 -12 59.4444 9.52920   4
  -1   3  12 53.6003 8.54824   3
  -2  -1  11 25.8684 5.73533   2
  -1   3  11 13.7422 4.37253   2
  -1  -2 -11 23.2700 6.50989   1
  -2   3 -11 29.0963 7.15385   1
   3  -1 -11 16.5533 4.86744   4
  -2   3 -11 23.3188 6.99222   4
  -1   3  11 20.6385 6.15652   3
  -2  -1  10 56.9348 7.58574   2
  -1   3  10 54.4266 7.09336   2
  -1  -2 -10 60.8800 8.88604   1
  -2   3 -10 47.9692 8.15677   1
  -2   3 -10 50.5340 8.70528   4
   3  -1 -10 56.1428 7.16949   4
  -1   3  10 58.9554 8.57118   3
  -2   3  -9 486.680 16.7732   2
  -1   3   9 493.046 21.1444   2
  -2   3  -9 464.812 22.3465   1
  -1  -2  -9 510.341 22.4650   1
  -2   3  -9 467.767 23.5368   4
   3  -1  -9 494.987 21.0722   4
  -1   3   9 506.165 22.5594   3
  -1   3   8 1876.43 51.6229   2
  -2   3  -8 1992.25 46.9928   2
  -1  -2  -8 1873.18 52.1677   1
  -2   3  -8 1939.21 54.4619   1
  -2   3  -8 2008.52 56.3304   4
   3  -1  -8 1895.06 51.4874   4
  -1   3   8 1867.22 52.7119   3
  -2   3  -7 504.361 17.8002   2
  -1   3   7 483.779 20.6341   2
  -2   3  -7 488.813 21.8687   1
  -1  -2  -7 519.896 21.0450   1
   3  -1  -7 504.683 20.5732   4
  -2   3  -7 534.643 23.2926   4
  -1   3   7 500.365 21.1588   3
  -2   3  -6 83.1902 6.75762   2
  -1   3   6 85.0087 8.01891   2
  -2   3  -6 61.4590 7.46176   1
  -1  -2  -6 88.8141 7.96689   1
   3  -1  -6 79.5036 7.78396   4
  -2   3  -6 83.3869 8.80547   4
  -1   3   6 84.8389 8.23470   3
  -1   3   5 19.5161 4.74830   2
  -2   3  -5 17.9133 3.50876   2
  -2   3  -5 15.3550 4.63227   1
  -1  -2  -5 19.0531 4.31473   1
  -2   3  -5 16.1227 5.22937   4
   3  -1  -5 19.8380 4.92476   4
  -2   3  -5 13.3847 4.31525   3
  -1   3   5 15.9454 4.37074   3
  -1   3   4-3.67538 4.14574   2
  -2   3  -4-2.37142 2.97094   2
  -2   3  -4 1.15383 3.54292   1
   3  -1  -4 1.87701 4.13675   4
  -2   3  -4-0.88637 4.00799   4
  -2   3  -4 4.89125 3.75819   3
  -1   3   4 0.90780 3.67118   3
  -2   3  -3 171.520 10.4223   2
  -1   3   3 172.270 11.2189   2
  -2   3  -3 180.382 10.9265   1
  -1   3   3 167.290 6.21904   4
  -2   3  -3 170.110 11.0219   4
  -2   3  -3 168.238 9.86207   3
  -1   3   3 172.488 10.5116   3
  -2   3  -2 4288.69 95.8479   2
  -1   3   2 4308.26 96.8160   2
  -2   3  -2 4415.18 95.9024   1
  -1   3   2 4155.14 88.3076   4
  -2   3  -2 4232.92 95.8646   4
  -1   3   2 4341.88 95.1704   3
  -2   3  -2 4368.96 93.2229   3
  -1   3   1 491.810 19.1522   2
  -2   3  -1 476.350 18.9936   2
  -2   3  -1 519.445 18.8923   1
  -2  -1   1 437.616 12.6925   1
  -2   3  -1 452.848 17.5434   4
  -1   3   1 471.332 14.5366   4
  -1   3   1 506.263 18.2543   3
  -2   3  -1 493.433 16.5906   3
  -2   3   0 76.6009 7.89876   2
  -1   3   0 61.8806 6.79435   2
  -2  -1   0 61.7368 4.17585   1
  -2   3   0 65.1538 6.61716   1
  -1   3   0 71.2927 5.28602   4
  -2   3   0 76.1682 6.41477   4
  -2   3   0 77.2054 6.07644   3
  -1   3   0 81.8631 6.93341   3
  -2   3   1 13.1443 4.59724   2
  -1   3  -1 4.65613 3.70210   2
  -2  -1  -1 14.5652 2.77793   1
  -1   3  -1 18.4705 3.81137   1
  -2   3   1 11.3915 3.84414   1
  -1   3  -1 9.62313 3.02419   4
   3  -1   1 15.6135 1.80676   3
  -2   3   1 14.1293 3.06471   3
  -1   3  -1 19.1845 4.45889   3
  -1   3  -2 62.4108 6.47021   2
  -2   3   2 62.1058 7.33877   2
  -2  -1  -2 63.7930 5.25483   1
  -1   3  -2 64.5872 5.90878   1
  -1   3  -2 61.5507 5.98765   4
   3  -1   2 58.1070 3.73797   3
  -1   3  -2 61.7241 6.54633   3
  -2   3   2 66.3629 5.96584   3
  -1   3  -3 187.998 10.8367   2
  -2   3   3 164.890 11.6575   2
  -1   3  -3 184.311 9.71203   1
  -2  -1  -3 169.160 9.03997   1
  -1   3  -3 174.629 10.3177   4
  -1   3  -3 165.985 10.6347   3
   3  -1   3 166.484 7.40677   3
  -2   3   3 179.727 9.74037   3
  -1   3  -4 2625.43 61.6622   2
  -2   3   4 2463.24 64.6722   2
  -1   3  -4 2640.72 60.6471   1
  -2  -1  -4 2413.48 59.6875   1
  -1   3  -4 2676.44 62.6409   4
  -1   3  -4 2641.29 64.1627   3
  -2   3   4 2588.18 60.6653   3
   3  -1   4 2549.17 57.2841   3
  -1   3  -5 461.765 17.7661   2
  -2   3   5 462.361 20.5878   2
  -1   3  -5 463.798 17.9020   1
  -2  -1  -5 463.197 18.0021   1
  -1   3  -5 445.403 18.9877   4
   3  -2  -5 482.280 18.2019   4
  -1   3  -5 452.357 20.1137   3
  -2   3   5 483.281 18.2926   3
  -2   3   6 281.279 15.7319   2
  -1   3  -6 266.569 13.4876   1
  -2  -1  -6 283.403 14.1090   1
   3  -2  -6 270.238 13.1634   4
  -1   3  -6 247.546 14.2472   4
  -2   3   6 285.592 13.9550   3
  -1   3  -6 280.035 15.8997   3
  -2   3   7 5.39157 4.72200   2
  -1   3  -7 4.02034 3.31485   1
  -2  -1  -7 6.61632 3.46355   1
  -1   3  -7 7.62742 4.53710   4
   3  -2  -7 4.75827 3.37998   4
  -1   3  -7 6.00163 5.35683   3
  -2   3   7 5.52754 3.56456   3
  -2   3   8 41.3030 6.89562   2
  -1   3  -8 33.5111 5.75531   1
  -2  -1  -8 37.2015 6.09425   1
  -1   3  -8 36.3479 6.88601   4
   3  -2  -8 32.0876 5.13288   4
  -2   3   8 37.1334 5.97444   3
  -2   3   9 695.806 27.3573   2
  -2  -1  -9 660.172 26.2205   1
  -1   3  -9 631.133 25.1584   1
   3  -2  -9 666.308 23.7173   4
  -1   3  -9 698.360 27.8752   4
  -2   3   9 665.434 25.7690   3
  -2   3  10 1331.51 42.3549   2
  -1   3 -10 1344.26 41.1732   1
  -2  -1 -10 1317.85 42.1337   1
   3  -2 -10 1328.51 38.3297   4
  -1   3 -10 1311.13 43.5413   4
  -2   3  10 1328.48 41.6883   3
  -2   3  11 157.887 12.5987   2
  -2  -1 -11 157.071 13.0638   1
  -1   3 -11 153.351 12.1041   1
   3  -2 -11 152.087 10.6331   4
  -1   3 -11 155.506 13.5230   4
  -2   3  11 135.860 12.1645   3
  -2   3  12 552.947 24.5594   2
  -1   3 -12 536.948 24.1735   1
  -2  -1 -12 548.413 25.8790   1
   3  -2 -12 500.267 21.2886   4
  -1   3 -12 572.196 27.0136   4
  -2   3  12 549.763 25.5311   3
  -2   3  13 12.3665 5.41871   2
  -1   3 -13 6.32970 4.15580   1
  -2  -1 -13-2.55618 5.52604   1
  -1   3 -13 6.31766 5.84911   4
   3  -2 -13 5.43289 3.62331   4
  -2   3  13 4.50624 6.73326   3
  -2   3  14 16.3543 5.56550   2
  -1  -2  14 18.6825 4.78309   2
  -1   3 -14 5.89432 4.66929   1
  -2  -1 -14 17.5820 7.41365   1
   3  -2 -14 8.50406 4.23151   4
  -1   3 -14 19.4164 7.62114   4
  -2   3  14 12.1292 7.13446   3
  -2   3  15 871.792 32.7240   2
  -2  -1 -15 837.767 36.1181   1
  -1   3 -15 816.577 33.2120   1
   3  -2 -15 806.083 30.4225   4
  -1   3 -15 794.734 35.9565   4
  -2   3  15 830.816 36.0307   3
  -2   3  16 132.688 12.0563   2
  -1   3 -16 123.061 12.7748   1
  -2  -1 -16 128.414 14.5308   1
  -1   3 -16 126.338 14.8189   4
   3  -2 -16 108.513 10.6498   4
  -2   3  16 138.432 15.4307   3
  -2  -1 -17 17.1992 8.01033   1
  -1   3 -17 23.1927 7.52701   1
   3  -2 -17 13.5182 5.62625   4
  -1   3 -17 19.7304 8.26388   4
  -2   3  17 25.5786 9.61342   3
  -1   3 -18 449.511 25.3432   1
  -2  -1 -18 470.320 28.3755   1
  -1   3 -18 438.172 28.0428   4
   3  -2 -18 418.720 22.3468   4
  -2   3  18 469.203 28.8012   3
  -1   3 -19 8.71655 6.94302   1
   3  -2 -19 11.2608 8.00828   1
  -2  -1 -19 3.11876 7.26876   1
  -1   3 -19 6.15071 7.00425   4
   3  -2 -19-3.34872 4.66111   4
  -2   3  19 1.73851 8.12840   3
  -2  -1 -20-3.65088 7.14842   1
  -1   3 -20-4.43844 7.02136   1
   3  -2 -20 3.18725 7.60060   1
  -1   3 -20 1.42894 6.64630   4
  -2   3  20 6.81310 9.17588   3
   3  -2 -21 626.211 34.4550   1
  -2  -1 -21 682.644 37.1953   1
  -1   3 -21 626.045 33.0235   1
  -1   3 -21 602.749 36.4088   4
  -2   3  21 662.449 37.7277   3
   3  -2 -22 23.5604 9.25930   1
  -1   3 -22 53.3081 11.8037   1
  -2  -1 -22 26.7393 10.2519   1
  -1   3 -22 39.4118 11.8912   4
  -2   3  22 24.8316 10.5402   3
  -2  -1 -23 14.0139 9.45196   1
   3  -2 -23 10.4287 8.91992   1
  -1   3 -23 14.1316 8.39530   1
  -1   3 -23 25.1972 10.4490   4
  -2   3  23 11.3310 9.94390   3
  -1   3 -24 234.837 22.4610   1
  -2  -1 -24 208.095 22.2059   1
   3  -2 -24 201.341 21.4156   1
  -1   3 -24 189.478 22.0737   4
  -2   3  24 249.057 25.2363   3
  -2  -1 -25 7.91400 9.28884   1
   3  -2 -25 25.6921 10.0487   1
  -1   3 -25 10.1839 11.4097   1
  -1   3 -25 25.7596 11.4840   4
  -2   3  25 0.84118 9.25612   3
  -1   3 -26-5.95938 6.78460   1
  -2  -1 -26 0.58705 7.97281   1
   3  -2 -26-6.72577 8.42822   1
  -1   3 -26-2.60088 7.37383   4
  -2   3  26-4.06513 10.0709   3
  -2  -1 -27 239.759 25.6876   1
   3  -2 -27 278.054 25.5685   1
  -1   3 -27 258.502 27.0704   4
  -2   3  27 257.147 28.2011   3
  -2  -1 -28 17.2930 11.3308   1
   3  -2 -28 33.1407 12.1263   1
  -1   3 -28 17.6045 10.2278   4
  -2   3  28 39.2062 14.9289   3
   3  -2 -29 0.35931 7.37415   1
  -2  -1 -29 21.0368 10.6513   1
  -1   3 -29 15.4128 11.8931   4
  -2   3  29 10.2811 12.3694   3
   3  -2 -30 86.0844 16.8550   1
  -1   3 -30 58.7506 16.4855   4
  -3   3 -30 16.3425 8.70285   1
  -3   3 -29 181.510 22.8170   1
   0  -3 -29 180.878 24.0016   1
  -3   3 -29 149.052 22.2135   4
   0   3  29 166.823 24.3508   3
  -3   3 -28-6.19727 9.39918   1
   0  -3 -28 3.98815 9.37711   1
  -3   3 -28 5.30169 8.23459   4
   0   3  28-1.63937 11.4784   3
   0  -3 -27 1.90630 9.29550   1
  -3   3 -27 2.84093 7.78760   1
  -3   3 -27-1.60851 8.50995   4
   0   3  27-9.76067 11.6454   3
  -3   3 -26 138.340 18.6576   1
   0  -3 -26 195.873 22.9182   1
  -3   3 -26 164.526 22.4745   4
   0   3  26 190.902 24.1074   3
  -3   3 -25-10.8530 9.14306   1
   0  -3 -25 15.8829 10.6044   1
   3   0 -25 11.7383 6.99239   4
  -3   3 -25 19.6695 10.4920   4
   0   3  25 28.5083 13.3675   3
  -3   3 -24 46.9094 11.6695   1
   0  -3 -24 37.5549 11.6219   1
  -3   3 -24 38.6104 12.3262   4
   3   0 -24 32.6734 10.3710   4
   0   3  24 21.5462 11.8934   3
   0  -3 -23 755.309 41.9753   1
  -3   3 -23 600.425 36.9292   1
   3   0 -23 578.004 33.8480   4
  -3   3 -23 624.647 39.4642   4
   0   3  23 634.509 40.2319   3
   0  -3 -22 11.0732 10.0608   1
  -3   3 -22-4.35808 7.99748   1
  -3   3 -22 3.03021 8.90898   4
   3   0 -22 9.40463 6.84761   4
   0   3  22 16.2740 11.6229   3
   0  -3 -21 18.5117 9.37171   1
  -3   3 -21 24.1852 10.2984   1
   3   0 -21 23.9659 8.84725   1
  -3   3 -21-3.93910 8.05565   4
   3   0 -21 9.56965 6.69857   4
   0   3  21-6.90811 10.5577   3
   3   0 -20 417.427 24.4641   1
  -3   3 -20 358.678 26.1333   1
   0  -3 -20 425.170 28.8567   1
  -3   3 -20 400.338 29.5400   4
   3   0 -20 388.810 25.4951   4
   0   3  20 401.862 29.1412   3
   0  -3 -19 4.24339 7.17716   1
   3   0 -19 5.70611 5.59534   1
  -3   3 -19-1.12117 6.60333   1
  -3   3 -19 16.1881 9.45381   4
   3   0 -19 6.71610 5.86738   4
   0   3  19 14.7755 10.1950   3
  -3   3 -18 29.0204 9.12408   1
   3   0 -18 44.8583 8.76126   1
   0  -3 -18 38.4617 10.1624   1
   3   0 -18 40.5815 8.92321   4
  -3   3 -18 61.8436 13.4372   4
   0   3  18 33.8695 10.8292   3
   3   0 -17 1033.29 37.7122   1
   0  -3 -17 1129.41 45.7784   1
  -3   3 -17 1009.18 43.0893   1
   3   0 -17 1080.71 42.0764   4
  -3   3 -17 1058.53 47.2482   4
   0   3  17 1040.80 45.0717   3
  -3   0  16-1.27669 4.95357   2
   3   0 -16-6.50059 4.71164   1
   0  -3 -16 4.30112 8.41778   1
  -3   3 -16-6.83836 7.46860   1
   3   0 -16 5.17985 5.48038   4
  -3   3 -16 8.48989 7.68774   4
   0   3  16-3.49507 7.46022   3
  -3   0  15 12.9053 5.51371   2
   0   3  15 24.4845 5.18441   2
   0  -3 -15 23.9565 8.64637   1
  -3   3 -15 17.1550 7.97269   1
   3   0 -15 22.3835 6.50442   1
   3   0 -15 25.9415 7.60502   4
  -3   3 -15 36.3400 10.5664   4
   0   3  15 14.8488 7.58125   3
   0   3  14 603.885 24.1222   2
  -3   0  14 590.389 27.1629   2
   3   0 -14 611.014 25.2212   1
   0  -3 -14 619.341 30.6207   1
  -3   3 -14 617.836 30.6205   1
   3   0 -14 616.046 28.2007   4
  -3   3 -14 612.743 32.1394   4
   0   3  14 629.677 30.8389   3
  -3   0  13 3.36159 4.49162   2
   0   3  13 3.12236 3.65171   2
   3   0 -13 14.9467 4.97066   1
   0  -3 -13 7.30131 6.51192   1
  -3   3 -13 10.9538 7.12276   1
  -3   3 -13 14.0070 7.46618   4
   3   0 -13 4.50122 5.28452   4
   0   3  13 1.78747 6.54454   3
  -3   0  12 18.1954 7.24197   2
   0   3  12 0.65558 3.43164   2
  -3   3 -12 8.24121 6.11705   1
  -3   3 -12 6.02491 6.91173   4
   3   0 -12-0.29178 4.54951   4
   0   3  12 14.4803 6.88246   3
  -3   0  11 903.744 32.8044   2
  -3   3 -11 802.698 23.4197   2
   0   3  11 825.333 29.2269   2
  -3   3 -11 885.632 35.1506   1
  -3   3 -11 809.326 35.6791   4
   3   0 -11 837.213 32.0594   4
   0   3  11 925.630 34.7627   3
  -3   0  10 6.56587 4.50696   2
  -3   3 -10-0.49486 2.04384   2
   0   3  10 2.51046 3.82537   2
  -3   3 -10 7.25848 5.46606   1
  -3   3 -10 16.9053 7.69434   4
   3   0 -10 0.70502 4.03996   4
   0   3  10 0.24143 5.00057   3
  -3   3  -9 31.3980 4.45471   2
   0   3   9 22.4482 5.16588   2
  -3   0   9 23.9989 6.02512   2
  -3   3  -9 21.5691 6.34225   1
   3   0  -9 31.4804 6.98795   4
  -3   3  -9 33.6615 7.85639   4
   0   3   9 30.6767 7.61223   3
  -3   0   8 493.336 22.1180   2
   0   3   8 486.946 20.7302   2
  -3   3  -8 449.456 17.1328   2
  -3   3  -8 469.704 23.4906   1
   3   0  -8 477.520 21.7864   4
  -3   3  -8 470.133 23.5710   4
   0   3   8 510.201 22.7134   3
   0   3   7 28.3468 5.19943   2
  -3   3  -7 27.8308 4.33135   2
  -3   0   7 35.3129 6.61169   2
  -3   3  -7 32.1138 7.30010   1
   0   3   7 28.5593 2.20761   4
  -3   3  -7 25.2107 6.43846   4
   3   0  -7 27.3252 6.07821   4
   0   3   7 39.2008 6.85103   3
   0   3   6 763.883 26.9852   2
  -3   3  -6 829.645 25.5391   2
  -3   0   6 777.903 28.0938   2
  -3   3  -6 824.024 30.3411   1
  -3   3  -6 831.557 30.7458   4
   3   0  -6 769.321 27.9176   4
   0   3   6 733.156 17.7235   4
   0   3   6 800.856 28.3074   3
   0   3   5 154.637 10.8002   2
  -3   0   5 155.712 11.4837   2
  -3   3  -5 150.622 9.96806   2
  -3   3  -5 155.948 11.9298   1
  -3   3  -5 137.629 12.0783   4
   3   0  -5 156.711 11.3933   4
   0   3   5 153.967 5.70632   4
   0   3   5 153.124 11.2027   3
  -3   0   4-3.21420 4.19819   2
  -3   3  -4 1.61816 3.56820   2
   0   3   4 2.91190 3.42409   2
  -3   3  -4 1.64667 3.91896   1
   0   3   4 4.22495 1.53190   4
  -3   3  -4 0.69033 3.88572   4
   3   0  -4 0.76534 3.88122   4
   3   0  -4 0.81968 2.94511   3
   0   3   4-0.29908 3.90802   3
  -3   3  -3 23.2601 5.13679   2
   0   3   3 19.3100 4.91272   2
  -3   3  -3 25.9425 5.67972   1
  -3   0   3 19.6393 2.98515   1
   3   0  -3 20.4189 5.20324   4
   0   3   3 20.0755 2.57562   4
   0   3   3 22.8316 4.87705   3
   3   0  -3 21.5366 4.09575   3
  -3   3  -3 18.2278 3.88264   3
   0   3   2 178.768 11.4252   2
  -3   3  -2 171.828 11.5642   2
  -3   0   2 176.730 8.33084   1
  -3   3  -2 165.069 11.5100   1
   0   3   2 169.216 7.61876   4
   3   0  -2 188.533 11.9174   4
   0   3   2 179.460 11.3055   3
   3   0  -2 166.885 8.86372   3
  -3   3  -2 172.848 8.62756   3
  -3   3  -1 627.950 24.0731   2
  -3   3  -1 607.881 23.0291   1
  -3   0   1 615.095 18.7910   1
   0   3   1 633.769 18.2765   4
   3   0  -1 590.292 18.3285   3
  -3   3  -1 578.723 17.6213   3
   0   3   1 618.019 22.6094   3
  -3   3   0 741.320 27.3698   2
  -3   3   0 708.670 26.1256   1
  -3   0   0 825.638 22.9971   1
   0   3   0 704.296 22.0717   4
  -3   3   0 654.359 19.4683   3
   3   0   0 789.948 21.3368   3
   0   3   0 769.113 26.1053   3
  -3   3   1 46.2246 6.72746   2
  -3   0  -1 47.7220 5.25789   1
  -3   3   1 41.7558 6.34043   1
   0   3  -1 54.9244 5.32466   4
   3   0   1 55.7238 4.65350   3
  -3   3   1 54.6705 4.25037   3
   0   3  -1 39.3654 5.88377   3
  -3   3   2 0.97869 4.51579   2
  -3   3   2 3.02276 3.90238   1
  -3   0  -2 2.19704 2.88262   1
   0   3  -2 4.14189 3.16533   4
   0   3  -2-1.36141 3.45753   3
  -3   3   2 0.26143 1.95350   3
   3   0   2 1.01002 1.97945   3
  -3   3   3 2.52847 4.93140   2
  -3   0  -3-0.24492 3.02964   1
   0   3  -3 2.96087 2.11552   1
   0   3  -3 5.33878 3.41874   4
   3   0   3 3.27385 2.67342   3
   0   3  -3 6.41582 4.22602   3
  -3   3   3 1.09533 2.07010   3
  -3   3   4 19.1960 5.44779   2
   0   3  -4 32.8097 3.76806   1
  -3   0  -4 26.2057 4.62714   1
   0   3  -4 23.6463 4.79430   4
   3   0   4 22.0302 3.82041   3
   0   3  -4 20.4238 5.01843   3
  -3   3   4 27.3586 3.80587   3
  -3   3   5 640.288 27.1251   2
  -3   0  -5 700.958 24.8100   1
   0   3  -5 664.899 20.3877   1
   0   3  -5 702.504 25.1138   4
   3   0   5 699.144 22.8886   3
  -3   3   5 715.668 22.1757   3
   0   3  -5 678.900 26.4579   3
  -3   3   6 3024.95 81.2319   2
   0   3  -6 3199.50 72.1899   1
  -3   0  -6 3363.29 78.6056   1
   0   3  -6 3350.15 79.1403   4
   3  -3  -6 3178.37 72.4695   4
  -3   3   6 3194.44 73.9337   3
   0   3  -6 3110.62 80.7576   3
   3   0   6 3350.53 75.6722   3
  -3   3   7 174.450 13.7068   2
  -3   0  -7 172.586 12.3293   1
   0   3  -7 171.830 9.78713   1
   0   3  -7 190.534 12.8908   4
   3  -3  -7 186.886 9.79146   4
   0   3  -7 165.053 13.6192   3
  -3   3   7 199.171 11.4042   3
   3   0   7 183.488 11.4598   3
  -3   3   8 31.7314 7.24806   2
   0   3  -8 37.4326 5.17542   1
  -3   0  -8 27.3434 6.14042   1
   3  -3  -8 24.5400 4.15223   4
   0   3  -8 22.9983 5.90050   4
  -3   3   8 33.6533 5.36677   3
   3   0   8 31.6152 5.77696   3
   0   3  -8 31.1773 7.92461   3
  -3   3   9 1.51895 4.66739   2
   0   3  -9 5.89615 3.34456   1
  -3   0  -9 6.42350 4.19743   1
   3  -3  -9 2.64607 2.48810   4
   0   3  -9 6.28067 5.26573   4
   3   0   9 7.42169 4.74787   3
  -3   3   9 4.69634 4.04517   3
  -3   3  10 70.6169 9.53133   2
  -3   0 -10 84.1626 9.70341   1
   0   3 -10 75.7470 7.48776   1
   0   3 -10 71.9840 9.21738   4
   3  -3 -10 74.7159 6.53063   4
   3   0  10 82.9643 9.38130   3
  -3   3  10 76.8018 8.96023   3
  -3   3  11 755.424 31.9073   2
   0   3 -11 783.129 27.6068   1
  -3   0 -11 779.393 31.4257   1
   0   3 -11 760.180 31.6111   4
   3  -3 -11 722.682 24.1129   4
  -3   3  11 764.214 29.5440   3
   3   0  11 759.673 30.3344   3
  -3   3  12 910.508 36.6780   2
  -3   0 -12 927.798 36.4373   1
   0   3 -12 989.044 33.3526   1
   3  -3 -12 947.496 29.2818   4
   0   3 -12 970.728 38.2192   4
   3   0  12 978.274 37.1412   3
  -3   3  12 995.193 35.6368   3
  -3   3  13 588.407 28.2173   2
   0   3 -13 618.356 25.2668   1
  -3   0 -13 608.205 28.5888   1
   0   3 -13 625.531 29.6279   4
   3  -3 -13 570.967 21.6049   4
  -3   3  13 594.268 27.3262   3
   3   0  13 618.610 28.9744   3
  -3   3  14 25.8242 7.22296   2
  -3   0 -14 38.0643 8.95494   1
   0   3 -14 36.0050 6.53392   1
   0   3 -14 28.5525 8.12159   4
   3  -3 -14 31.4943 5.00349   4
  -3   3  14 30.2270 7.96069   3
   3   0  14 40.9153 9.63573   3
  -3   3  15 33.7831 8.20359   2
   0   3 -15 14.5032 6.06219   1
  -3   0 -15 21.1714 8.28670   1
   3  -3 -15 27.5559 5.48013   4
   0   3 -15 27.7275 8.92905   4
  -3   3  15 22.1783 7.80873   3
   3   0  15 26.2134 9.18265   3
  -3   3  16 35.7465 7.98174   2
  -3   0 -16 42.7644 9.93276   1
   0   3 -16 32.7377 6.93238   1
   0   3 -16 33.2061 9.76597   4
   3   0  16 32.4417 9.26581   3
  -3   3  16 39.9152 9.19868   3
  -3   3  17 433.999 24.5298   2
  -3   0 -17 438.573 27.4386   1
   0   3 -17 461.336 23.8115   1
   0   3 -17 432.106 26.8227   4
   3   0  17 450.610 28.0880   3
  -3   3  17 441.600 26.5448   3
  -3   0 -18 242.298 20.8602   1
   0   3 -18 241.615 17.8694   1
   0   3 -18 281.886 22.0021   4
   3   0  18 294.618 23.6056   3
  -3   3  18 279.873 21.9087   3
  -3   0 -19 300.827 23.6252   1
   0   3 -19 269.384 19.1964   1
   0   3 -19 281.040 22.8632   4
   3   0  19 264.017 22.9601   3
  -3   3  19 287.910 23.1167   3
  -3   0 -20 35.6387 10.3985   1
   0   3 -20 63.2734 11.4413   1
   0   3 -20 27.1084 9.61206   4
  -3   3  20 43.4887 11.9625   3
   3   0  20 59.1392 13.5326   3
   3  -3 -21 23.1683 10.2716   1
  -3   0 -21 24.6292 10.3179   1
   0   3 -21 57.1061 11.0252   1
   0   3 -21 18.6764 8.58774   4
   3   0  21 27.4351 11.1941   3
  -3   3  21 0.73999 8.96707   3
  -3   0 -22-0.48376 8.03801   1
   3  -3 -22 18.2865 10.9511   1
   0   3 -22 20.8329 9.22472   4
  -3   3  22 12.7164 10.5842   3
   3   0  22 17.1086 10.3810   3
  -3   0 -23 141.685 19.2722   1
   3  -3 -23 83.7269 15.1917   1
   0   3 -23 121.447 17.1518   4
   3   0  23 105.653 18.3201   3
  -3   3  23 132.859 19.7300   3
  -3   0 -24 58.3566 13.0654   1
   3  -3 -24 49.6382 13.6479   1
   0   3 -24 44.0691 11.8819   4
   3   0  24 43.5815 12.8554   3
  -3   3  24 76.7850 15.9128   3
   3  -3 -25 13.7829 9.43380   1
  -3   0 -25 21.1882 10.1550   1
   0   3 -25 28.9600 11.4805   4
   3   0  25 7.87265 10.4494   3
  -3   3  25 27.3774 12.0950   3
   3  -3 -26 27.0329 10.3956   1
  -3   0 -26 40.7723 13.7774   1
   0   3 -26 28.7682 9.85832   4
   3   0  26 46.2342 13.3847   3
  -3   3  26 15.8680 11.0322   3
   3  -3 -27 10.2366 9.33073   1
  -3   0 -27 7.52489 8.14102   1
   0   3 -27-5.88307 7.76773   4
   3   0  27-0.56508 10.7416   3
  -3   3  27 12.6750 10.3085   3
  -3   0 -28 2.76740 9.75738   1
   3  -3 -28 0.49622 8.08698   1
   0   3 -28 14.3173 10.7487   4
   3   0  28 2.07922 9.98127   3
  -3   3  28 7.24014 10.6192   3
  -3   0 -29 31.6572 11.9673   1
   3  -3 -29 15.7250 10.9631   1
   0   3 -29 24.5234 11.4221   4
   3   0  29 13.4046 11.7617   3
  -3   3  29 37.7211 15.0959   3
   3  -3 -30 19.7063 10.4543   1
   0   3 -30 29.1850 12.8418   4
  -4   3 -29 5.72690 8.02730   1
  -4   3 -28 5.21513 8.71961   1
   1  -4 -28-8.15555 11.4360   1
   3   1 -28 15.3214 9.43075   4
   1   3  28 0.77166 10.5646   3
   1  -4 -27 51.1067 14.9566   1
  -4   3 -27 40.0424 13.7813   1
   3   1 -27 47.4775 12.2589   4
  -4   3 -27 48.4678 15.0056   4
   1   3  27 55.5220 15.9435   3
   1  -4 -26 4.41930 9.62091   1
  -4   3 -26 8.03127 8.61777   1
  -4   3 -26 2.13167 9.78143   4
   3   1 -26-2.55192 8.10152   4
   1   3  26 19.8598 13.4381   3
  -4   3 -25 22.0934 9.73300   1
   1  -4 -25 25.3640 11.6558   1
   3   1 -25 1.91671 6.79174   4
  -4   3 -25 28.5274 12.3282   4
   1   3  25 18.5435 9.46399   3
  -4   3 -24 59.6483 14.1237   1
   1  -4 -24 62.3808 14.8134   1
   3   1 -24 68.2052 13.2525   4
  -4   3 -24 50.5651 13.8105   4
   1   3  24 39.6849 12.7687   3
  -4   3 -23 19.4113 10.7855   1
   1  -4 -23 22.9566 11.2941   1
  -4   3 -23 19.5241 10.6232   4
   3   1 -23 33.6267 10.1730   4
   1   3  23 10.9326 9.27588   3
   1  -4 -22 55.8736 14.4147   1
  -4   3 -22 46.3814 13.3848   1
   3   1 -22 40.6723 10.6121   4
  -4   3 -22 49.5504 12.7603   4
   1   3  22 34.2898 11.2646   3
   1  -4 -21 151.504 18.4562   1
  -4   3 -21 126.047 18.0760   1
  -4   3 -21 139.844 19.3275   4
   3   1 -21 140.488 16.9716   4
   1   3  21 115.666 17.5876   3
   1  -4 -20 10.5358 8.93962   1
  -4   3 -20-5.16593 8.72075   1
   3   1 -20 4.08543 7.14097   4
  -4   3 -20 8.25758 10.2973   4
   1   3  20 10.6531 9.78482   3
   1  -4 -19 49.4487 12.7469   1
  -4   3 -19 30.3756 10.2688   1
  -4   3 -19 33.5162 11.0258   4
   3   1 -19 41.7795 9.98962   4
   1   3  19 34.4531 12.1481   3
   1  -4 -18 60.2856 12.2851   1
  -4   3 -18 49.7490 11.4882   1
  -4   3 -18 50.9836 12.0804   4
   3   1 -18 57.5062 10.7658   4
   1   3  18 59.6972 13.3214   3
  -4   1  17 75.9375 11.1748   2
  -4   3 -17 84.8103 13.1929   1
  -4   3 -17 107.451 15.3282   4
   3   1 -17 91.8693 12.7425   4
   1   3  17 95.2716 14.5010   3
  -4   1  16 266.411 19.5423   2
  -4   3 -16 261.766 22.2067   1
   3   1 -16 268.596 20.2742   4
  -4   3 -16 331.645 25.5928   4
   1   3  16 272.873 22.3658   3
  -4   1  15 326.926 21.4557   2
  -4   3 -15 275.678 22.1187   1
   3   1 -15 300.258 21.0127   4
  -4   3 -15 333.879 24.8218   4
   1   3  15 335.824 23.4964   3
  -4   1  14 40.3714 8.91660   2
   3   1 -14 28.5858 5.44771   1
  -4   3 -14 24.7015 9.05356   1
  -4   3 -14 22.6967 8.93962   4
   3   1 -14 21.0510 7.90355   4
   1   3  14 20.7647 8.68700   3
  -4   1  13 30.1213 7.43784   2
  -4   3 -13 62.8549 11.1483   1
   3   1 -13 46.0878 6.03486   1
  -4   3 -13 33.5253 9.43359   4
   3   1 -13 27.2551 7.70925   4
   1   3  13 45.4050 10.0449   3
  -4   1  12 12.0241 6.64192   2
   3   1 -12 6.24084 2.92541   1
  -4   3 -12 11.9990 8.23109   1
  -4   3 -12 2.22761 6.92126   4
   3   1 -12 11.8179 5.52664   4
   1   3  12 15.5472 7.66475   3
  -4   3 -11 253.543 12.1506   2
  -4   1  11 266.701 18.0822   2
  -4   3 -11 254.058 19.2160   1
   3   1 -11 245.486 11.6430   1
  -4   3 -11 266.394 20.5156   4
   3   1 -11 286.480 18.4693   4
   1   3  11 258.529 18.2035   3
  -4   3 -10 1671.56 42.4495   2
  -4   1  10 1576.40 50.8494   2
   3   1 -10 1494.43 38.9862   1
  -4   3 -10 1715.99 54.9486   1
   3   1 -10 1587.11 50.2811   4
   1   3  10 1599.70 50.9551   3
  -4   3  -9 452.788 18.1112   2
  -4   1   9 484.053 23.9116   2
  -4   3  -9 443.746 24.7129   1
   3   1  -9 414.493 14.5382   1
   3   1  -9 440.912 22.6164   4
   1   3   9 415.826 22.1259   3
  -4   1   8 53.3479 9.01022   2
  -4   3  -8 55.4542 6.36155   2
  -4   3  -8 55.5603 9.96106   1
   3   1  -8 47.7146 4.01904   1
   3   1  -8 56.1038 8.43332   4
   1   3   8 52.0292 7.82550   3
  -4   1   7 28.8042 7.01860   2
  -4   3  -7 33.9228 5.44792   2
  -4   3  -7 30.5500 8.11766   1
   3   1  -7 30.7418 6.80815   4
   1   3   7 33.1309 6.78282   3
  -4   3  -6 19.3934 4.87615   2
  -4   1   6 21.8593 6.51933   2
  -4   3  -6 15.5612 5.64956   1
   1   3   6 13.7749 2.85179   4
   3   1  -6 17.8414 5.48822   4
   3   1  -6 15.5107 5.12192   3
   1   3   6 15.3731 5.29767   3
  -4   1   5 411.812 20.5789   2
  -4   3  -5 358.030 17.6709   2
  -4   3  -5 383.932 20.7685   1
   3   1  -5 419.161 20.2775   4
   1   3   5 416.059 14.3694   4
   3   1  -5 387.979 19.1262   3
   1   3   5 393.603 19.4147   3
  -4   1   4 2375.34 63.9875   2
  -4   3  -4 2474.88 62.2595   2
  -4   3  -4 2343.52 64.8472   1
   1   3   4 2387.66 54.8259   4
   3   1  -4 2385.82 62.7875   4
   3   1  -4 2340.52 60.7589   3
   1   3   4 2357.66 62.6030   3
  -4   1   3 236.712 15.0538   2
  -4   3  -3 233.928 14.1526   2
  -4   1   3 248.143 12.1757   1
  -4   3  -3 219.215 14.6238   1
   3   1  -3 255.251 14.6201   4
   1   3   3 250.033 11.2852   4
   3   1  -3 241.479 13.1266   3
   1   3   3 239.742 14.3359   3
  -4   1   2 49.7149 7.28537   2
  -4   3  -2 48.6270 7.07993   2
  -4   1   2 53.8604 5.91020   1
  -4   3  -2 46.2872 7.54411   1
   1   3   2 42.1212 4.88587   4
   3   1  -2 36.4362 6.44637   4
   1   3   2 50.4868 6.69567   3
   3   1  -2 41.6298 5.63734   3
  -4   3  -1 10.7367 5.41725   2
  -4   1   1 1.43919 4.16984   2
  -4   1   1 4.43616 2.89871   1
  -4   3  -1 6.31513 3.87163   1
   3   1  -1 10.1859 4.97090   4
   1   3   1 3.08102 2.74237   4
   3   1  -1 2.15588 2.89058   3
   1   3   1 9.52974 5.13940   3
  -4   1   0 34.4702 6.32208   2
  -4   3   0 34.2397 6.47061   2
  -4   1   0 30.9197 5.30405   1
  -4   3   0 32.4613 6.36997   1
   1   3   0 38.3513 5.24580   4
   3   1   0 35.3562 6.18655   4
   3   1   0 35.2496 5.05621   3
   1   3   0 30.2969 5.80099   3
  -4   3   0 33.7459 2.59429   3
  -4   3   1 220.302 15.0170   2
  -4   1  -1 202.565 13.0804   2
  -4   1  -1 192.259 12.3979   1
  -4   3   1 226.694 13.7833   1
   1   3  -1 211.802 11.7540   4
   1   3  -1 205.896 13.2819   3
   3   1   1 199.572 11.1337   3
  -4   3   1 207.295 6.90923   3
  -4   1  -2 3883.39 89.8768   2
  -4   3   2 3788.88 93.9353   2
  -4   3   2 3679.43 89.5958   1
  -4   1  -2 3677.40 89.2382   1
   1   3  -2 4010.37 88.1740   4
   3   1   2 4023.96 87.1164   3
  -4   3   2 3749.93 78.4670   3
   1   3  -2 3831.44 90.9755   3
  -4   1  -3 459.143 19.7646   2
  -4   3   3 446.174 22.4968   2
  -4   3   3 491.916 20.7137   1
  -4   1  -3 440.426 20.5458   1
   1   3  -3 489.256 19.9826   4
   3   1   3 476.652 18.8596   3
  -4   3   3 494.284 14.3436   3
   1   3  -3 455.250 20.9540   3
  -4   1  -4 80.9293 7.96448   2
  -4   3   4 92.3698 10.0941   2
  -4   1  -4 78.5008 8.97814   1
   1   3  -4 74.0996 7.88562   4
   1   3  -4 71.8581 8.70944   3
   3   1   4 95.7172 8.21328   3
  -4   3   4 91.6171 5.75727   3
  -4   1  -5 10.9093 4.49054   2
  -4   3   5 8.13805 5.73584   2
   1   3  -5 4.35219 1.40381   1
  -4   1  -5 7.86398 4.68820   1
   1   3  -5 3.48094 3.94841   4
   1   3  -5 6.15156 4.85648   3
  -4   3   5 2.36176 2.16740   3
   3   1   5 3.33495 3.65941   3
  -4   3   6 27.2284 6.81024   2
  -4   1  -6 27.2746 4.80577   2
  -4   1  -6 34.1417 6.70477   1
   1   3  -6 35.8135 3.19184   1
   1   3  -6 35.8424 6.61157   4
   1   3  -6 40.6368 7.66259   3
  -4   3   6 32.5772 4.57884   3
   3   1   6 31.8667 5.83273   3
  -4   3   7 447.291 23.7129   2
  -4   1  -7 451.478 18.3006   2
  -4   1  -7 384.718 20.8546   1
   1   3  -7 435.152 14.0214   1
   1   3  -7 465.680 21.7528   4
   3  -4  -7 432.494 14.7876   4
   3   1   7 435.204 19.9950   3
   1   3  -7 450.577 23.1732   3
  -4   3   7 449.689 17.2906   3
  -4   1  -8 2171.82 51.2535   2
  -4   3   8 1979.56 60.2305   2
  -4   1  -8 1947.13 57.5950   1
   1   3  -8 1967.02 46.5863   1
   1   3  -8 2042.73 57.7284   4
   3  -4  -8 1862.71 45.2656   4
   1   3  -8 1960.36 60.2408   3
  -4   3   8 1955.42 50.8466   3
   3   1   8 2046.96 55.5039   3
  -4   1  -9 324.538 14.6209   2
  -4   3   9 321.840 20.6832   2
   1   3  -9 334.401 13.7199   1
  -4   1  -9 298.764 18.7953   1
   3  -4  -9 330.044 12.1456   4
   1   3  -9 337.698 19.4523   4
   1   3  -9 345.059 21.7260   3
  -4   3   9 345.287 16.5229   3
   3   1   9 325.028 18.1927   3
  -4   1 -10 126.439 8.65027   2
  -4   3  10 142.523 13.9522   2
   1   3 -10 126.299 8.63061   1
  -4   1 -10 130.104 12.4467   1
   3  -4 -10 119.623 6.87020   4
   1   3 -10 132.345 12.6457   4
   3   1  10 105.758 11.2290   3
  -4   3  10 130.946 10.6190   3
  -4   1 -11 21.1922 4.11795   2
  -4   3  11 24.8802 7.61176   2
  -4   1 -11 30.1828 7.60545   1
   1   3 -11 13.0388 3.56972   1
   1   3 -11 25.8893 6.88962   4
   3   1  11 30.7744 7.14657   3
  -4   3  12 30.5799 8.07980   2
  -4   1 -12 31.5332 4.38635   2
   1   3 -12 28.2579 5.13169   1
  -4   1 -12 25.1350 7.66148   1
   1   3 -12 31.3943 8.40254   4
   3   1  12 24.4604 7.97601   3
  -4   3  13 512.346 27.9721   2
  -4   1 -13 524.037 27.8047   1
   1   3 -13 491.203 21.0519   1
   1   3 -13 501.135 27.0545   4
   3   1  13 535.641 27.3879   3
  -4   3  14 640.207 32.3681   2
  -4   1 -14 683.055 33.1953   1
   1   3 -14 666.586 25.8226   1
   1   3 -14 675.999 32.7347   4
   3   1  14 651.534 32.0784   3
  -4   3  15 31.1741 8.67361   2
  -4   1 -15 21.5400 8.39446   1
   1   3 -15 40.0570 6.54414   1
   1   3 -15 33.6608 8.74301   4
   3   1  15 40.2462 9.91240   3
  -4   3  16 157.947 16.1912   2
  -4   1 -16 145.787 16.3055   1
   1   3 -16 158.639 16.6733   4
   3   1  16 160.694 16.8772   3
  -4   3  17 21.0818 7.34306   2
  -4   1 -17 34.9075 9.49465   1
   1   3 -17 36.5675 10.1575   4
   3   1  17 26.2260 9.22074   3
  -4   3  18 17.2986 7.82891   2
  -4   1 -18 0.41169 7.98438   1
   1   3 -18 3.04998 7.03155   4
   3   1  18-3.22866 7.23670   3
  -4   1 -19 338.005 25.8212   1
   1   3 -19 371.045 26.9325   4
   3   1  19 385.818 28.0609   3
  -4   1 -20 108.060 15.4372   1
   1   3 -20 113.237 16.3767   4
   3   1  20 102.461 15.7239   3
  -4   1 -21 12.0333 8.16175   1
   1   3 -21-6.88241 7.71811   4
   3   1  21 10.3889 9.02625   3
  -4   1 -22 87.8420 15.0327   1
   3  -4 -22 109.611 17.2570   1
   1   3 -22 106.088 16.3799   4
   3   1  22 111.478 17.9421   3
  -4   1 -23 9.91174 8.68918   1
   3  -4 -23 13.5614 9.72769   1
   1   3 -23 13.7363 8.57795   4
   3   1  23 19.9412 11.5578   3
  -4   1 -24 1.12153 8.24066   1
   3  -4 -24 2.30720 8.79909   1
   1   3 -24 12.8871 9.69602   4
   3   1  24 13.2637 10.8823   3
  -4   3  24 15.7994 10.8078   3
   3  -4 -25 176.548 21.2108   1
  -4   1 -25 150.724 20.9258   1
   1   3 -25 178.034 21.2645   4
   3   1  25 180.166 24.0413   3
  -4   3  25 165.769 21.4476   3
   3  -4 -26 12.1651 10.3245   1
  -4   1 -26 1.48931 8.88090   1
   1   3 -26 11.1296 9.85359   4
  -4   3  26-6.16251 7.78132   3
   3   1  26 14.1312 10.7129   3
   3  -4 -27 8.98036 9.40581   1
  -4   1 -27-13.6743 11.4803   1
   1   3 -27 7.64407 9.28914   4
  -4   3  27-8.99421 9.55329   3
   3   1  27-19.5332 11.6651   3
   3  -4 -28 56.3723 14.6877   1
  -4   1 -28 58.2259 15.3162   1
   1   3 -28 39.8828 12.1553   4
  -4   3  28 45.7508 14.1946   3
   3   1  28 16.3139 11.1334   3
   3  -4 -29 6.20434 8.93363   1
   1   3 -29 20.4961 12.0608   4
   3   1  29 14.4261 11.5986   3
  -4   3  29 9.69707 10.7602   3
   3   2 -29-9.84145 10.8339   4
  -5   3 -28 77.8441 16.6847   1
   2  -5 -28 59.1709 15.7274   1
   3   2 -28 82.1391 16.7249   4
   2   3  28 109.183 21.1700   3
  -5   3 -27 12.9885 11.6858   1
   2  -5 -27-0.13533 9.57371   1
   3   2 -27 20.2304 10.1504   4
   2   3  27 18.6101 13.7564   3
   2  -5 -26 42.2800 13.6983   1
  -5   3 -26 18.9277 11.3930   1
   3   2 -26 28.6653 10.6496   4
   2   3  26 37.4919 15.2271   3
   2  -5 -25 257.468 26.9695   1
  -5   3 -25 260.965 26.6787   1
   3   2 -25 263.208 25.8966   4
   2   3  25 279.677 29.3302   3
  -5   3 -24-4.70898 9.65004   1
   2  -5 -24 2.50206 9.63577   1
   3   2 -24 4.12860 7.65270   4
   2   3  24 24.0108 12.8239   3
   2  -5 -23-13.4446 10.1592   1
  -5   3 -23 6.70230 9.30472   1
   3   2 -23-3.31072 7.80339   4
  -5   3 -22 192.404 21.7737   1
   2  -5 -22 214.466 23.1355   1
   3   2 -22 192.567 21.3540   4
   2   3  22 206.946 23.6421   3
   2  -5 -21-12.9599 8.70367   1
  -5   3 -21-3.70358 8.04769   1
   3   2 -21 14.2182 8.57459   4
   2   3  21-5.55626 8.52384   3
  -5   3 -20 102.784 16.6786   1
   3   2 -20 120.951 16.7572   4
   2   3  20 95.5401 15.8968   3
  -5   3 -19 636.109 37.9488   1
   3   2 -19 676.152 37.2355   4
   2   3  19 749.371 40.4605   3
  -5   2  18-0.74856 6.49478   2
  -5   3 -18 1.49180 7.18585   1
   3   2 -18-7.36085 7.82855   4
   2   3  18 6.95964 8.83006   3
  -5   2  17-4.12849 8.08346   2
  -5   3 -17 22.2873 9.25095   1
   3   2 -17 11.0785 7.74798   4
   2   3  17 24.7877 9.33683   3
  -5   2  16 347.934 24.9289   2
  -5   3 -16 382.628 26.8295   1
   3   2 -16 349.596 24.7770   4
   2   3  16 328.949 25.0229   3
  -5   2  15 7.02217 6.67682   2
  -5   3 -15 14.1479 9.64431   1
   3   2 -15 4.49224 6.40479   4
   2   3  15 11.8194 8.12606   3
  -5   2  14 163.590 16.7932   2
  -5   3 -14 191.342 18.8615   1
   3   2 -14 173.121 16.7564   4
   2   3  14 188.410 18.0956   3
  -5   2  13 834.940 37.8455   2
  -5   3 -13 857.630 39.7087   1
   3   2 -13 861.675 37.6383   4
   2   3  13 829.342 37.3850   3
  -5   2  12-1.63632 6.19594   2
  -5   3 -12 0.36945 7.33331   1
   3   2 -12 7.64738 6.20716   4
   2   3  12 5.55072 5.67115   3
  -5   2  11 55.5343 10.2721   2
  -5   3 -11 56.5591 6.85825   2
  -5   3 -11 38.9571 10.4624   1
   3   2 -11 43.1266 9.15887   4
   2   3  11 39.7278 8.80577   3
  -5   2  10 369.340 22.9926   2
  -5   3 -10 352.751 17.1368   2
  -5   3 -10 323.560 22.8178   1
   3   2 -10 380.242 22.5632   4
   2   3  10 350.740 21.7958   3
  -5   2   9 128.656 13.5481   2
  -5   3  -9 135.510 10.6023   2
  -5   3  -9 137.765 15.0711   1
   3   2  -9 138.506 13.5145   4
   2   3   9 128.108 13.0433   3
  -5   3  -8 551.522 22.5204   2
  -5   2   8 458.003 25.6811   2
  -5   3  -8 522.743 27.9018   1
   3   2  -8 544.278 26.1922   4
   3   2  -8 463.404 25.7263   3
   2   3   8 509.485 24.8909   3
  -5   3  -7 408.687 19.6858   2
  -5   2   7 398.198 23.2388   2
  -5   3  -7 379.320 23.0066   1
   3   2  -7 445.905 22.9319   4
   3   2  -7 434.075 23.2409   3
   2   3   7 433.018 22.0358   3
  -5   2   6 8.77746 6.33622   2
  -5   3  -6 6.79347 4.10054   2
  -5   3  -6 16.2377 6.73657   1
   2   3   6 16.1916 4.14654   4
   3   2  -6 23.9339 7.38316   4
   2   3   6 19.2492 5.74476   3
   3   2  -6 18.1544 6.00875   3
  -5   2   5 38.4040 8.32150   2
  -5   3  -5 55.2627 7.80686   2
  -5   3  -5 55.3194 9.36794   1
   3   2  -5 46.1309 8.18969   4
   2   3   5 55.9597 6.21470   4
   2   3   5 48.6133 7.85461   3
   3   2  -5 52.5584 8.13123   3
  -5   3  -4 193.178 13.8129   2
  -5   2   4 206.329 12.9289   1
  -5   2   4 203.135 15.5335   2
  -5   3  -4 182.101 14.9391   1
   3   2  -4 197.726 14.2971   4
   2   3   4 199.983 11.4209   4
   3   2  -4 180.153 13.5195   3
   2   3   4 179.366 13.4659   3
  -5   2   3 690.442 29.6389   2
  -5   3  -3 645.844 27.1413   2
  -5   2   3 650.660 25.5319   1
  -5   3  -3 620.867 28.1197   1
   3   2  -3 701.682 28.0521   4
   2   3   3 691.707 23.7957   4
   2   3   3 671.664 27.0136   3
   3   2  -3 663.829 26.6762   3
  -5   3  -2 1289.96 41.8330   2
  -5   2   2 1259.14 42.8240   2
  -5   2   2 1208.08 39.1971   1
  -5   3  -2 1276.56 42.5452   1
   2   3   2 1255.65 37.2377   4
   3   2  -2 1251.60 40.2821   4
   3   2  -2 1306.82 40.1761   3
   2   3   2 1289.24 40.7168   3
  -5   3  -1 34.4620 8.01243   2
  -5   2   1 41.5553 8.30273   2
  -5   2   1 20.3984 5.41816   1
  -5   3  -1 23.6015 6.03454   1
   3   2  -1 26.5076 5.67865   4
   2   3   1 30.2164 5.78533   4
   2   3   1 26.1292 5.93719   3
   3   2  -1 23.1779 5.14142   3
  -5   3   0 54.5287 8.25321   2
  -5   2   0 61.5644 8.70964   2
  -5   3   0 67.1660 8.49752   1
  -5   2   0 72.7513 8.37856   1
   3   2   0 70.2640 8.31932   4
   2   3   0 80.6304 8.30059   4
   3   2   0 68.4109 7.96000   3
   2   3   0 74.2115 8.57244   3
  -5   2  -1 15.9733 5.60144   2
  -5   3   1 23.6119 7.01944   2
  -5   3   1 17.0234 6.16177   1
  -5   2  -1 10.8241 5.30107   1
   3   2   1 18.4899 5.39123   4
   2   3  -1 27.6930 5.84322   4
   2   3  -1 18.5067 5.58396   3
   3   2   1 25.6961 5.33275   3
  -5   3   2 71.9347 9.73720   2
  -5   2  -2 67.9980 8.76474   2
  -5   2  -2 62.7368 8.55583   1
  -5   3   2 70.0481 8.38851   1
   2   3  -2 59.5728 7.80957   4
   3   2   2 62.4852 8.19575   4
   3   2   2 68.6134 8.11594   3
   2   3  -2 55.0908 7.98513   3
  -5   2  -3 716.064 28.4080   2
  -5   3   3 755.919 31.7884   2
  -5   2  -3 737.802 29.8977   1
  -5   3   3 787.289 29.2510   1
   2   3  -3 769.832 28.7713   4
   3   2   3 752.807 27.6584   4
   3   2   3 740.582 27.7754   3
   2   3  -3 717.780 29.3063   3
  -5   2  -4 983.150 33.5075   2
  -5   3   4 836.922 34.9677   2
  -5   2  -4 966.793 35.4257   1
   2   3  -4 876.170 32.9083   4
   2   3  -4 954.760 34.6196   3
   3   2   4 983.959 32.7035   3
  -5   3   4 855.144 22.1426   3
  -5   2  -5 49.6969 7.43930   2
  -5   3   5 64.1942 10.3238   2
  -5   2  -5 54.2333 8.78132   1
   2   3  -5 48.1682 7.59645   4
   3   2   5 52.5198 7.51509   3
  -5   3   5 47.8402 4.32120   3
   2   3  -5 51.2509 8.65317   3
  -5   3   6 19.8349 7.57947   2
  -5   2  -6 18.9443 5.19770   2
  -5   2  -6 25.0332 7.25923   1
   2   3  -6 33.7728 7.54635   4
  -5   3   6 19.7133 3.36403   3
   3   2   6 22.9899 6.14247   3
   2   3  -6 23.3384 6.87280   3
  -5   2  -7 17.0165 4.92932   2
  -5   3   7 16.3303 7.72716   2
  -5   2  -7 15.2415 6.51904   1
   2   3  -7 16.3605 6.50331   4
   3   2   7 23.7928 6.40809   3
   2   3  -7 16.2746 6.39621   3
  -5   3   7 12.0225 3.22427   3
  -5   2  -8 21.7241 5.18118   2
  -5   3   8 19.5119 7.62042   2
  -5   2  -8 18.4898 7.26971   1
   2   3  -8 26.0372 7.13810   4
   3   2   8 18.7016 5.76056   3
   2   3  -8 27.2329 7.83035   3
  -5   3   8 21.9088 4.48644   3
  -5   3   9 454.740 26.0937   2
  -5   2  -9 429.567 18.8761   2
  -5   2  -9 398.632 24.1325   1
   2   3  -9 431.541 23.3563   4
   2   3  -9 392.703 24.7791   3
   3   2   9 391.164 21.6975   3
  -5   3  10 806.140 37.8036   2
  -5   2 -10 1010.11 31.0964   2
  -5   2 -10 997.352 40.1677   1
   2   3 -10 870.532 36.5938   4
   3   2  10 863.952 35.8423   3
  -5   3  11 321.903 22.8274   2
  -5   2 -11 315.714 15.5667   2
  -5   2 -11 357.890 23.5094   1
   2   3 -11 357.248 22.3342   4
   3   2  11 333.281 21.1105   3
  -5   3  12 23.2306 8.08609   2
  -5   2 -12 23.4624 8.53583   1
   2   3 -12 29.7109 9.09912   4
   3   2  12 20.7114 7.62924   3
  -5   3  13 31.7601 9.12493   2
  -5   2 -13 36.5087 10.1602   1
   2   3 -13 32.9764 9.26395   4
   3   2  13 35.1763 9.01328   3
  -5   3  14 17.1692 8.68202   2
  -5   2 -14 4.98586 7.57886   1
   2   3 -14 6.15086 7.35565   4
   3   2  14 7.18610 7.03611   3
  -5   3  15 161.935 17.3902   2
  -5   2 -15 197.020 19.2261   1
   2   3 -15 205.216 19.2645   4
   3   2  15 194.084 18.3787   3
  -5   3  16 221.680 20.5367   2
  -5   2 -16 220.633 21.9248   1
   2   3 -16 227.166 20.2977   4
   3   2  16 226.218 20.4651   3
  -5   3  17 227.432 20.8295   2
  -5   2 -17 246.878 22.1881   1
   2   3 -17 265.093 22.3396   4
   3   2  17 262.788 22.4524   3
  -5   3  18 8.49763 7.04721   2
  -5   2 -18 27.6911 10.2920   1
   2   3 -18 19.7546 9.20762   4
   3   2  18 27.5827 10.6573   3
  -5   2 -19 32.9221 10.9765   1
   2   3 -19 38.1104 11.0774   4
   3   2  19 42.8544 11.3093   3
  -5   2 -20 12.0959 10.3397   1
   2   3 -20 2.79073 8.24816   4
   3   2  20 20.0614 10.5602   3
  -5   2 -21 91.7333 15.9119   1
   2   3 -21 63.4163 13.6373   4
   3   2  21 69.7801 14.8089   3
  -5   2 -22 167.934 20.5755   1
   2   3 -22 139.511 18.6122   4
   3   2  22 150.256 20.0750   3
  -5   2 -23 31.0163 11.7691   1
   3  -5 -23 24.9708 11.9293   1
   2   3 -23 10.3243 8.82744   4
   3   2  23-3.89354 9.56462   3
   3  -5 -24 17.8512 10.0204   1
  -5   2 -24-5.17156 8.82094   1
   2   3 -24 6.28181 7.69998   4
   3   2  24 1.15764 8.94112   3
   3  -5 -25 11.9529 9.43069   1
  -5   2 -25 9.69257 10.3084   1
   2   3 -25 11.5495 7.36423   4
   3   2  25 28.7994 12.9275   3
   3  -5 -26-7.18174 9.37775   1
  -5   2 -26-2.24524 8.59262   1
   2   3 -26 16.3373 11.1768   4
  -5   3  26-3.89874 8.54667   3
   3   2  26-5.01505 9.50467   3
  -5   2 -27 14.9155 10.8797   1
   3  -5 -27 22.7548 11.6755   1
   2   3 -27 15.7345 8.88083   4
  -5   3  27 15.3302 10.3666   3
   3   2  27 23.5488 13.2178   3
   3  -5 -28 45.1085 15.5069   1
  -5   2 -28 37.2363 14.7572   1
   2   3 -28 19.1522 9.68830   4
  -5   3  28 46.1069 14.0952   3
   3   2  28 42.4048 16.5703   3
  -5   3  29-6.87694 9.10654   3
  -6   3   0 2631.46 75.9432   2
  -6   3   0 2657.68 74.5898   1
   3   3   0 2818.63 72.4581   4
   3   3   0 2849.06 74.4865   3
  -6   3  -1 222.058 16.9150   2
  -6   3   1 251.508 17.9851   2
  -6   3  -1 215.241 16.0076   1
  -6   3   1 241.417 16.8616   1
   3   3  -1 232.228 15.7794   4
   3   3   1 215.857 14.5397   4
   3   3   1 220.602 15.7458   3
   3   3  -1 223.536 16.0829   3
  -6   3   2 62.8680 9.94223   2
  -6   3  -2 54.7647 8.75021   2
  -6   3   2 50.3573 8.63045   1
  -6   3  -2 59.3300 9.74933   1
   3   3  -2 54.7911 8.51911   4
   3   3   2 61.6072 8.22888   4
   3   3  -2 51.3653 8.39628   3
   3   3   2 65.2613 9.35947   3
  -6   3  -3-0.20745 5.75461   2
  -6   3   3 0.12308 6.03443   2
  -6   3  -3 5.37042 5.81245   1
  -6   3   3-1.63536 4.46224   1
   3   3  -3 10.2894 5.48228   4
   3   3   3 8.24638 4.77492   4
   3   3  -3 3.61613 5.55904   3
   3   3   3 9.51576 5.45805   3
  -6   3  -4 32.9501 7.73519   2
  -6   3   4 43.8678 9.72162   2
  -6   3  -4 29.8579 8.30076   1
  -6   3   4 43.5590 7.70177   1
   3   3   4 38.5333 6.50027   4
   3   3  -4 55.7515 9.15395   4
   3   3  -4 44.7819 8.52782   3
   3   3   4 42.8527 8.11878   3
  -6   3  -5 194.086 15.0013   2
  -6   3   5 175.431 16.5283   2
  -6   3  -5 185.977 16.5293   1
   3   3  -5 195.323 15.6278   4
   3   3   5 184.896 12.8261   4
   3   3   5 177.100 14.3690   3
   3   3  -5 168.666 15.0677   3
  -6   3   6 1988.02 65.2526   2
  -6   3  -6 2033.33 59.0803   2
  -6   3  -6 2054.34 64.9596   1
   3   3  -6 2037.33 61.7829   4
   3   3   6 2006.24 55.7973   4
   3   3   6 2114.07 61.4349   3
   3   3  -6 2174.52 64.5983   3
  -6   3  -7 142.523 12.5436   2
  -6   3   7 191.753 17.7296   2
  -6   3  -7 183.987 16.9971   1
   3   3   7 172.866 12.3178   4
   3   3  -7 183.697 15.8399   4
   3   3  -7 174.709 15.9877   3
   3   3   7 162.547 14.2115   3
  -6   3  -8 44.8209 7.41695   2
  -6   3   8 27.3794 8.80794   2
  -6   3  -8 34.3106 8.74413   1
   3   3  -8 46.3239 9.65264   4
   3   3  -8 41.0040 9.84509   3
   3   3   8 42.9139 8.30246   3
  -6   3   9 21.4478 9.10481   2
  -6   3  -9 15.5581 5.26045   2
  -6   3  -9 26.8467 9.54827   1
   3   3  -9 17.2924 7.39048   4
   3   3   9 16.1588 6.87137   3
   3   3  -9 28.8797 8.83358   3
  -6   3 -10 39.3148 6.98731   2
  -6   3  10 39.9410 10.7053   2
  -6   3 -10 51.2715 11.9739   1
   3   3 -10 38.0260 9.31606   4
   3   3  10 27.3739 7.93644   3
   3   3 -10 33.5728 10.4445   3
  -6   3  11 147.194 16.9256   2
  -6   3 -11 159.227 17.5705   1
   3   3 -11 165.831 16.9945   4
   3   3  11 203.281 17.2395   3
  -6   3  12 736.457 37.7919   2
  -6   3 -12 748.569 38.1873   1
   3   3 -12 752.847 35.9497   4
   3   3  12 751.305 35.4182   3
  -6   3  13 27.8399 10.3699   2
  -6   3 -13 19.3126 9.97038   1
   3   3 -13 11.7123 8.29515   4
   3   3  13 39.2586 9.78075   3
  -6   3  14 12.5557 7.98525   2
  -6   3 -14 15.7010 8.98952   1
   3   3 -14 19.2995 9.18164   4
   3   3  14 17.1369 7.86141   3
  -6   3  15 29.3139 10.3368   2
  -6   3 -15 29.9489 10.0330   1
   3   3 -15 35.2684 10.3545   4
   3   3  15 20.7982 8.35680   3
  -6   3  16 5.61709 7.90894   2
  -6   3 -16-4.40731 8.83252   1
   3   3 -16 16.0151 9.21965   4
   3   3  16 8.46823 7.74752   3
  -6   3  17 109.579 16.2913   2
  -6   3 -17 115.256 16.6368   1
   3   3 -17 94.1370 14.8117   4
   3   3  17 129.638 16.5553   3
  -6   3  18 144.033 18.4372   2
  -6   3 -18 136.163 18.6095   1
   3   3 -18 138.643 17.4207   4
   3   3  18 132.009 17.1557   3
  -6   3  19-2.70954 7.39318   2
  -6   3 -19 12.2182 10.0103   1
   3   3 -19 5.54273 8.02140   4
   3   3  19 2.63714 7.45487   3
  -6   3 -20-4.91462 9.66107   1
   3   3 -20 26.4538 10.4864   4
   3   3  20 17.7945 10.8130   3
  -6   3 -21 30.2669 12.2483   1
   3   3 -21 30.9889 10.4174   4
   3   3  21 40.9406 13.9576   3
  -6   3 -22 6.77002 9.68771   1
   3   3 -22 5.19213 7.77505   4
   3   3  22 16.3017 10.4235   3
   3  -6 -23 46.5945 13.6653   1
  -6   3 -23 25.3322 11.9977   1
   3   3 -23 49.5571 13.8981   4
   3   3  23 47.1480 13.3056   3
   3  -6 -24 10.5100 11.6207   1
  -6   3 -24 16.5562 12.2014   1
   3   3 -24 17.0353 10.1189   4
   3   3  24 17.5844 11.2752   3
  -6   3 -25-16.4363 12.5847   1
   3  -6 -25 20.4045 10.9563   1
   3   3 -25-9.27935 10.5888   4
   3   3  25-5.33127 10.9849   3
  -6   3 -26 6.28043 9.65174   1
   3  -6 -26 22.5749 11.2709   1
   3   3 -26 8.11389 8.63553   4
   3   3  26 7.97222 9.34092   3
   3   3 -27 44.3984 14.3524   4
   3   3  27-0.93121 10.6919   3
  -2   4   0 10175.7 212.464   2
  -2  -2   0 10068.1 199.843   1
  -2   4   0 9794.57 206.277   4
  -2   4   0 9956.73 208.314   3
  -2   4  -1 153.108 11.4646   2
  -2   4   1 179.395 12.5153   2
  -2  -2  -1 177.961 8.19563   1
  -2  -2   1 162.947 6.20787   1
  -2   4  -1 176.231 11.0958   1
  -2   4   1 158.980 9.22952   4
  -2   4  -1 170.470 10.7517   4
  -2   4   1 168.831 10.7395   3
  -2   4  -1 169.773 10.9107   3
  -2   4   2 122.323 10.7915   2
  -2   4  -2 125.643 10.3600   2
  -2  -2  -2 122.731 7.47276   1
  -2   4  -2 144.190 10.1641   1
  -2   4  -2 133.401 9.84446   4
  -2   4   2 129.734 7.77611   4
  -2   4  -2 128.542 9.57720   3
  -2   4   2 136.273 9.76134   3
   4  -2   2 128.608 4.78914   3
  -2   4   3 12.2894 5.20665   2
  -2   4  -3 0.73800 3.83676   2
  -2  -2  -3 4.33385 2.87937   1
  -2   4  -3 12.6740 5.09617   1
  -2   4  -3 4.66765 3.90331   4
   4  -2   3 4.79647 1.73482   3
  -2   4  -3 13.1473 4.58294   3
  -2   4   3 12.3737 4.65264   3
  -2   4   4 47.2691 7.30679   2
  -2   4  -4 47.9204 6.83235   2
  -2   4  -4 52.3946 6.85579   1
  -2  -2  -4 44.9352 5.62146   1
  -2   4  -4 45.4778 6.91712   4
  -2   4  -4 42.3367 6.35093   3
  -2   4   4 46.8447 6.36585   3
  -2   4  -5 420.962 18.8532   2
  -2   4   5 429.139 21.0548   2
  -2  -2  -5 404.901 17.5756   1
  -2   4  -5 408.180 18.9505   1
  -2   4  -5 436.441 20.6859   4
   4  -2  -5 457.531 20.1319   4
  -2   4  -5 394.631 19.3773   3
  -2   4   5 451.881 19.3882   3
  -2   4   6 4969.87 116.701   2
  -2   4  -6 4998.21 111.583   2
  -2  -2  -6 4647.03 110.747   1
  -2   4  -6 5044.07 114.213   1
   4  -2  -6 4873.41 113.047   4
  -2   4  -6 5326.81 117.129   4
  -2   4   6 4996.68 113.016   3
  -2   4  -6 5041.75 116.291   3
  -2   4  -7 4.97909 3.26680   2
  -2   4   7 13.7668 6.15111   2
  -2   4  -7-4.13154 4.56490   1
  -2  -2  -7-0.40310 4.39824   1
  -2   4  -7 1.65749 4.94839   4
   4  -2  -7 2.32392 3.88254   4
  -2   4   7 5.95743 5.10401   3
  -2   4  -7 4.65257 5.05167   3
  -2   4  -8 377.810 17.2231   2
  -2   4   8 413.231 21.2193   2
  -2  -2  -8 389.802 19.4517   1
  -2   4  -8 367.109 19.7750   1
   4  -2  -8 392.741 18.8633   4
  -2   4  -8 382.705 21.0972   4
  -2   4   8 398.764 19.7998   3
  -2   4  -9 28.3932 4.98544   2
  -2   4   9 27.2159 6.58828   2
  -2   4  -9 34.8234 7.16242   1
  -2  -2  -9 35.5070 6.93458   1
  -2   4  -9 23.7074 6.35075   4
   4  -2  -9 23.9348 5.58600   4
  -2   4   9 29.6741 7.31068   3
  -2   4  10 9.86432 5.04158   2
  -2   4 -10 14.4550 5.84970   1
  -2  -2 -10 7.98194 4.97371   1
   4  -2 -10 10.0631 4.87473   4
  -2   4 -10 1.68958 5.09551   4
  -2   4  10 16.3568 6.39184   3
  -2   4  11 407.481 21.8154   2
  -2  -2 -11 427.387 22.3695   1
  -2   4 -11 379.288 21.5776   1
  -2   4 -11 379.020 22.7538   4
   4  -2 -11 382.839 19.7358   4
  -2   4  11 397.071 21.8413   3
  -2   4  12 2745.10 74.8397   2
  -2  -2 -12 2770.12 76.1260   1
  -2   4 -12 2765.11 76.5796   1
   4  -2 -12 2687.89 71.5042   4
  -2   4 -12 2861.78 80.0877   4
  -2   4  12 2697.40 75.3755   3
  -2   4  13 36.9857 7.90498   2
  -2   4 -13 33.4056 7.68134   1
  -2  -2 -13 34.8044 8.73966   1
  -2   4 -13 38.1977 10.4485   4
   4  -2 -13 44.1796 7.81765   4
  -2   4  13 38.1090 8.98519   3
  -2  -2  14 312.128 18.5976   2
  -2   4  14 344.807 20.3892   2
  -2  -2 -14 299.666 21.0267   1
  -2   4 -14 318.290 20.8313   1
   4  -2 -14 299.309 18.1979   4
  -2   4 -14 319.472 22.9011   4
  -2   4  14 339.786 22.2200   3
  -2   4  15 22.7652 6.65272   2
  -2  -2  15 19.4263 6.01727   2
  -2  -2 -15 19.9459 7.93386   1
  -2   4 -15 27.4395 8.15350   1
   4  -2 -15 20.4277 6.21670   4
  -2   4 -15 10.0072 7.28849   4
  -2   4  15 15.1583 7.31531   3
  -2   4  16 50.5790 8.37337   2
  -2  -2 -16 50.4751 10.8123   1
  -2   4 -16 26.0695 7.67022   1
   4  -2 -16 46.5628 7.83218   4
  -2   4 -16 30.6250 9.60578   4
  -2   4  16 36.1241 10.1758   3
  -2   4  17 257.100 17.6175   2
  -2   4 -17 259.091 20.1973   1
  -2  -2 -17 211.490 19.1160   1
  -2   4 -17 189.012 19.4991   4
   4  -2 -17 221.142 16.6433   4
  -2   4  17 223.474 19.6944   3
  -2  -2 -18 580.853 32.4389   1
  -2   4 -18 520.300 29.8829   1
  -2   4 -18 554.298 33.5481   4
   4  -2 -18 492.316 26.1105   4
  -2   4  18 532.933 31.6016   3
  -2   4 -19 20.5373 8.66254   1
  -2  -2 -19 40.5762 10.3986   1
   4  -2 -19 31.4130 7.26600   4
  -2   4 -19 29.4109 11.1450   4
  -2   4  19 35.3721 10.9872   3
  -2  -2 -20 200.340 21.0060   1
   4  -2 -20 195.815 18.8110   1
  -2   4 -20 146.525 17.0325   1
   4  -2 -20 170.612 15.5472   4
  -2   4 -20 156.737 19.1746   4
  -2   4  20 168.295 19.2821   3
  -2   4 -21 9.58478 8.43154   1
   4  -2 -21-1.49950 8.38625   1
  -2  -2 -21 16.6864 9.82790   1
  -2   4 -21 3.92217 8.60339   4
  -2   4  21 8.28025 9.19264   3
  -2  -2 -22 23.8182 11.4160   1
  -2   4 -22 32.8180 12.4954   1
   4  -2 -22 43.6761 11.9247   1
  -2   4 -22 24.4121 10.5405   4
  -2   4  22 21.9616 12.0760   3
  -2  -2 -23 89.6955 15.7052   1
   4  -2 -23 108.269 16.8897   1
  -2   4 -23 125.839 18.3529   1
  -2   4 -23 107.439 18.3143   4
  -2   4  23 98.4951 17.4137   3
   4  -2 -24 56.9313 14.9511   1
  -2  -2 -24 45.8167 13.4678   1
  -2   4 -24 38.9906 12.9515   1
  -2   4 -24 34.1056 12.5928   4
  -2   4  24 23.6312 10.9405   3
  -2  -2 -25 54.5108 13.8830   1
  -2   4 -25 24.1820 9.93034   1
   4  -2 -25 21.6926 10.0837   1
  -2   4 -25 29.8038 12.7207   4
  -2   4  25 27.4871 11.2271   3
  -2   4 -26 48.2972 12.4086   1
   4  -2 -26 74.8145 14.1227   1
  -2  -2 -26 54.4683 14.3076   1
  -2   4 -26 70.1282 16.5087   4
  -2   4  26 32.4603 12.6621   3
  -2  -2 -27-9.07607 11.0056   1
  -2   4 -27 14.3714 9.12832   4
  -2   4  27-13.6336 11.3405   3
  -2  -2 -28 10.8900 9.63915   1
  -2   4 -28 16.8395 11.1533   4
  -2   4  28-19.8935 12.6337   3
  -2   4 -29 19.1657 10.4780   4
  -2   4  29 24.9390 11.0356   3
  -3   4 -30 29.5092 11.1053   1
  -3   4 -29 10.5770 9.62510   1
  -3   4 -29 7.51123 9.49888   4
  -3   4 -28 4.75654 8.35821   1
  -1  -3 -28-13.6247 11.1991   1
  -3   4 -28 11.9907 11.3374   4
  -1   4  28-13.5039 12.4151   3
  -3   4 -27 45.1581 12.8694   1
  -1  -3 -27 52.5673 15.4956   1
  -3   4 -27 58.3945 15.1400   4
  -1   4  27 55.5093 15.4260   3
  -3   4 -26-5.37466 7.78318   1
  -1  -3 -26 20.0228 11.6718   1
  -3   4 -26 0.68549 8.87636   4
  -1   4  26 14.2949 12.0963   3
  -1  -3 -25 18.9764 10.6577   1
  -3   4 -25 39.0547 10.7488   1
  -3   4 -25 16.7623 9.77432   4
  -1   4  25 10.8498 9.57447   3
  -1  -3 -24 61.0011 14.2766   1
  -3   4 -24 63.3977 13.0929   1
  -3   4 -24 74.1802 15.9983   4
  -1   4  24 51.4149 13.8364   3
  -1  -3 -23 9.74067 9.99207   1
  -3   4 -23 7.00011 11.0288   1
  -3   4 -23 33.9324 12.7479   4
   4  -1 -23 28.4467 9.46508   4
  -1   4  23 24.5109 10.9529   3
  -3   4 -22 51.4092 12.5995   1
  -1  -3 -22 56.2429 13.1744   1
   4  -1 -22 32.1858 8.82656   4
  -3   4 -22 26.3079 11.6771   4
  -1   4  22 24.2088 10.0380   3
   4  -1 -21 86.8949 13.0304   1
  -1  -3 -21 130.051 18.2499   1
  -3   4 -21 125.156 16.9209   1
   4  -1 -21 155.948 16.2840   4
  -3   4 -21 91.3546 15.4979   4
  -1   4  21 109.488 16.7968   3
  -1  -3 -20 2.60735 9.65599   1
  -3   4 -20-2.62529 7.53223   1
   4  -1 -20 4.82886 6.99766   1
   4  -1 -20-6.53940 6.55339   4
  -3   4 -20-9.66459 8.27923   4
  -1   4  20-7.26728 9.03803   3
   4  -1 -19 31.4347 8.58527   1
  -1  -3 -19 41.7624 11.2148   1
  -3   4 -19 36.2755 10.4937   1
   4  -1 -19 28.4211 7.56900   4
  -3   4 -19 24.7443 10.0920   4
  -1   4  19 24.7577 9.42077   3
   4  -1 -18 70.2164 10.8320   1
  -3   4 -18 53.1253 11.1935   1
  -1  -3 -18 73.6993 12.9700   1
   4  -1 -18 65.8521 11.0325   4
  -3   4 -18 52.0389 11.9807   4
  -1   4  18 54.7474 12.3142   3
  -3   4 -17 94.8064 13.9745   1
  -1  -3 -17 105.957 14.9466   1
  -3   4 -17 77.4142 13.1695   4
   4  -1 -17 76.9320 10.9906   4
  -1   4  17 104.354 14.6285   3
  -3  -1  16 228.981 17.2295   2
  -1   4  16 227.436 16.0327   2
  -1  -3 -16 245.694 20.2317   1
  -3   4 -16 242.547 20.4448   1
  -3   4 -16 216.397 20.5452   4
   4  -1 -16 216.104 17.2990   4
  -1   4  16 236.462 20.2225   3
  -1   4  15 309.191 18.7494   2
  -3  -1  15 277.821 18.6824   2
  -1  -3 -15 311.298 22.0485   1
  -3   4 -15 304.606 22.1231   1
  -3   4 -15 312.851 23.9375   4
   4  -1 -15 315.104 20.2741   4
  -1   4  15 302.847 22.0246   3
  -1   4  14 24.8623 6.25677   2
  -3  -1  14 17.5229 6.52005   2
  -1  -3 -14 21.5960 8.04135   1
  -3   4 -14 29.6895 9.06121   1
   4  -1 -14 31.5912 7.25296   4
  -3   4 -14 16.3220 9.15619   4
  -1   4  14 7.03039 6.83936   3
  -1   4  13 33.5290 7.01051   2
  -3  -1  13 40.4858 8.42333   2
  -3   4 -13 32.8225 8.42560   1
  -1  -3 -13 39.6820 9.73079   1
   4  -1 -13 35.4803 7.49570   4
  -3   4 -13 52.0576 10.6411   4
  -1   4  13 43.7757 9.97955   3
  -3   4 -12 8.80042 3.27459   2
  -1   4  12 10.8267 4.78075   2
  -3  -1  12 14.3935 6.37608   2
  -3   4 -12 13.8529 6.88542   1
  -1  -3 -12 6.71746 6.12427   1
  -3   4 -12 18.6713 8.40188   4
   4  -1 -12 4.87882 4.93817   4
  -1   4  12 8.89343 6.01729   3
  -3   4 -11 277.406 13.6569   2
  -3  -1  11 272.819 17.7219   2
  -1   4  11 278.543 17.3314   2
  -3   4 -11 279.535 19.7122   1
  -1  -3 -11 304.187 19.2793   1
  -3   4 -11 293.804 21.0711   4
   4  -1 -11 304.186 18.4310   4
  -1   4  11 323.406 19.8099   3
  -3  -1  10 1616.69 51.0991   2
  -1   4  10 1680.34 51.0724   2
  -3   4 -10 1689.65 45.1322   2
  -1  -3 -10 1669.08 51.8959   1
  -3   4 -10 1831.07 55.7840   1
  -3   4 -10 1838.73 57.5389   4
   4  -1 -10 1684.75 51.3872   4
  -1   4  10 1675.51 52.6621   3
  -1   4   9 479.494 22.5420   2
  -3   4  -9 416.350 18.0416   2
  -3   4  -9 438.184 23.7164   1
  -1  -3  -9 494.327 22.9737   1
   4  -1  -9 467.714 22.5451   4
  -3   4  -9 423.825 24.1472   4
  -1   4   9 468.994 23.1024   3
  -1   4   8 56.3816 7.99095   2
  -3   4  -8 47.3772 6.11229   2
  -3   4  -8 54.7466 8.74732   1
  -1  -3  -8 55.8654 7.80515   1
   4  -1  -8 50.4127 7.88109   4
  -3   4  -8 60.4699 9.60018   4
  -1   4   8 51.3279 8.22528   3
  -3   4  -7 29.0327 5.25830   2
  -1   4   7 29.1887 6.01593   2
  -3   4  -7 25.4005 6.41588   1
  -3   4  -7 17.9870 6.62769   4
   4  -1  -7 21.1408 5.44434   4
  -1   4   7 33.2518 6.61311   3
  -3   4  -6 13.3245 4.52020   2
  -1   4   6 19.2837 5.44149   2
  -3   4  -6 20.2781 6.02462   1
   4  -1  -6 6.59698 4.44723   4
  -3   4  -6 17.0337 6.44731   4
  -1   4   6 18.6067 5.96795   3
  -3   4  -6 31.5588 6.66386   3
  -3   4  -5 388.341 18.3326   2
  -1   4   5 412.557 20.1524   2
  -3   4  -5 383.378 20.0457   1
  -3   4  -5 407.853 20.8741   4
   4  -1  -5 415.326 20.0555   4
  -3   4  -5 403.041 18.8312   3
  -1   4   5 415.661 19.7981   3
  -3   4  -4 2509.21 63.2931   2
  -1   4   4 2429.04 64.5607   2
  -3   4  -4 2486.00 64.8127   1
  -3   4  -4 2425.41 65.0685   4
   4  -1  -4 2370.51 63.8578   4
  -1   4   4 2389.53 51.9315   4
  -3   4  -4 2526.90 61.6701   3
  -1   4   4 2443.32 63.4409   3
  -1   4   3 224.652 14.5853   2
  -3   4  -3 250.870 14.6421   2
  -3   4  -3 252.973 15.0923   1
  -1   4   3 247.020 9.41144   4
  -3   4  -3 238.955 14.8691   4
  -1   4   3 246.993 14.4587   3
  -3   4  -3 253.261 13.0504   3
  -3   4  -2 56.3098 7.56675   2
  -1   4   2 53.7935 7.58704   2
  -3  -1   2 52.5327 3.87164   1
  -3   4  -2 57.7806 7.43723   1
  -3   4  -2 54.0486 7.38510   4
  -1   4   2 57.0011 4.66526   4
  -3   4  -2 53.3638 5.84952   3
  -1   4   2 60.1894 7.25217   3
  -3   4  -1 10.5259 4.76971   2
  -1   4   1 5.80968 4.23858   2
  -3   4  -1 6.68606 4.34934   1
  -3  -1   1 5.56858 2.02977   1
  -1   4   1 5.12718 2.46107   4
  -3   4  -1 3.99660 2.75956   3
  -1   4   1 3.27802 3.82830   3
   4  -1  -1 5.50684 1.93638   3
  -1   4   0 39.3675 7.06614   2
  -3   4   0 34.0683 6.71006   2
  -3  -1   0 35.9931 4.22937   1
  -3   4   0 40.9884 6.62724   1
  -1   4   0 35.3809 4.48481   4
   4  -1   0 39.0933 3.19331   3
  -3   4   0 41.5751 4.89796   3
  -1   4   0 41.3805 6.47113   3
  -3   4   1 183.720 13.7583   2
  -1   4  -1 188.587 12.8324   2
  -3  -1  -1 183.731 9.56859   1
  -3   4   1 208.459 12.9159   1
  -1   4  -1 192.234 10.7126   4
  -1   4  -1 188.658 12.4143   3
   4  -1   1 185.542 7.33782   3
  -3   4   1 209.635 10.7994   3
  -1   4  -2 4222.48 97.2689   2
  -3   4   2 4037.31 99.8092   2
  -3  -1  -2 4087.65 90.7931   1
  -1   4  -2 4171.71 92.0476   1
  -1   4  -2 4156.50 93.2674   4
   4  -1   2 4109.55 86.2333   3
  -3   4   2 4124.03 91.6028   3
  -1   4  -2 4186.02 97.0656   3
  -1   4  -3 417.424 19.4071   2
  -3   4   3 379.984 20.5805   2
  -3  -1  -3 396.513 16.3483   1
  -1   4  -3 407.678 16.5494   1
  -1   4  -3 435.848 18.3368   4
   4  -1   3 412.413 13.7808   3
  -1   4  -3 403.802 19.4269   3
  -3   4   3 430.021 16.9230   3
  -1   4  -4 76.0652 8.09898   2
  -3   4   4 71.5884 9.17059   2
  -3  -1  -4 81.6097 7.37152   1
  -1   4  -4 81.2890 7.38128   1
  -1   4  -4 73.1935 7.83906   4
  -3   4   4 81.3645 7.29870   3
   4  -1   4 86.5830 6.09251   3
  -1   4  -4 87.5531 9.43072   3
  -3   4   5 4.79609 5.15291   2
  -3  -1  -5 3.60380 3.08724   1
  -1   4  -5 4.64781 2.91002   1
  -1   4  -5 6.99355 4.41667   4
  -3   4   5 5.27009 3.34982   3
  -1   4  -5 2.89504 4.62634   3
   4  -1   5 9.73493 3.32936   3
  -3   4   6 32.0411 7.66263   2
  -3  -1  -6 31.8957 5.73311   1
  -1   4  -6 17.8171 4.04600   1
  -1   4  -6 18.6748 5.41136   4
  -3   4   6 29.0658 5.48637   3
  -1   4  -6 33.0040 7.24420   3
   4  -1   6 26.7323 4.56818   3
  -3   4   7 422.169 22.8909   2
  -1   4  -7 430.996 19.0093   1
  -3  -1  -7 465.045 20.6770   1
  -1   4  -7 460.902 21.8501   4
   4  -3  -7 466.004 19.6286   4
  -3   4   7 456.275 19.7844   3
  -1   4  -7 459.054 23.6422   3
   4  -1   7 429.936 18.1119   3
  -3   4   8 1984.18 60.7241   2
  -3  -1  -8 2050.72 57.0734   1
  -1   4  -8 2023.14 55.0009   1
   4  -3  -8 2046.38 53.8414   4
  -1   4  -8 2130.07 59.6263   4
   4  -1   8 2080.82 54.3106   3
  -3   4   8 2155.74 56.2075   3
  -1   4  -8 2016.31 61.7380   3
  -3   4   9 330.587 20.4215   2
  -1   4  -9 318.689 16.9693   1
  -3  -1  -9 303.945 17.7524   1
  -1   4  -9 343.186 19.7095   4
   4  -3  -9 321.039 15.9730   4
   4  -1   9 308.842 16.6060   3
  -3   4   9 341.464 17.8359   3
  -1   4  -9 285.987 19.8592   3
  -3   4  10 134.589 13.4350   2
  -1   4 -10 111.766 10.5411   1
  -3  -1 -10 108.542 11.0576   1
   4  -3 -10 116.450 9.73155   4
  -1   4 -10 122.342 12.6833   4
   4  -1  10 112.583 10.4298   3
  -3   4  10 124.835 11.3150   3
  -3   4  11 31.4345 7.53415   2
  -1   4 -11 33.0094 6.86461   1
  -3  -1 -11 21.7404 6.39146   1
  -1   4 -11 16.7814 6.75739   4
   4  -3 -11 26.5792 5.53372   4
  -3   4  11 19.2396 6.68206   3
   4  -1  11 20.1763 6.50448   3
  -3   4  12 36.4454 8.12336   2
  -3  -1 -12 9.66702 5.23406   1
  -1   4 -12 31.8899 7.42394   1
  -1   4 -12 23.6079 7.88083   4
   4  -3 -12 29.9769 5.78517   4
  -3   4  12 26.4534 6.75252   3
  -3   4  13 546.403 27.8922   2
  -1   4 -13 512.194 25.3073   1
  -3  -1 -13 513.235 26.8505   1
   4  -3 -13 534.626 22.7320   4
  -1   4 -13 552.107 28.8502   4
  -3   4  13 582.155 27.3991   3
  -3   4  14 748.682 33.2143   2
  -3  -1 -14 723.788 32.9625   1
  -1   4 -14 701.693 30.7800   1
  -1   4 -14 694.376 34.1506   4
   4  -3 -14 629.250 26.2043   4
  -3   4  14 695.033 31.6660   3
  -3   4  15 35.8763 8.66870   2
  -1   4 -15 38.3822 8.39612   1
  -3  -1 -15 30.6713 8.74982   1
  -1   4 -15 21.0238 8.27786   4
   4  -3 -15 28.1077 5.46217   4
  -3   4  15 33.2469 8.99265   3
  -3   4  16 185.710 16.0989   2
  -1   4 -16 169.239 15.5062   1
  -3  -1 -16 152.173 15.9665   1
  -1   4 -16 148.228 16.2905   4
   4  -3 -16 162.805 12.6404   4
  -3   4  16 153.849 15.4152   3
  -3   4  17 45.4661 9.18530   2
  -1   4 -17 20.0836 7.99266   1
  -3  -1 -17 30.6407 9.02489   1
  -1   4 -17 23.0886 8.54241   4
  -3   4  17 8.55614 7.18211   3
  -3  -1 -18 0.80682 7.56496   1
  -1   4 -18 10.3936 7.88125   1
  -1   4 -18 0.51805 7.30570   4
  -3   4  18 16.2854 9.03441   3
  -1   4 -19 331.810 23.1964   1
  -3  -1 -19 400.586 27.2470   1
  -1   4 -19 355.501 26.7532   4
  -3   4  19 344.814 25.3862   3
  -3  -1 -20 102.168 15.7116   1
  -1   4 -20 86.7987 12.5234   1
  -1   4 -20 92.7405 14.8770   4
  -3   4  20 75.0976 13.6447   3
  -3  -1 -21 10.7912 9.91011   1
  -1   4 -21 18.2043 9.87837   1
  -1   4 -21 6.41627 6.98434   4
  -3   4  21-1.60005 8.81494   3
   4  -3 -22 141.428 18.9209   1
  -3  -1 -22 152.230 19.1252   1
  -1   4 -22 123.448 17.9696   4
  -3   4  22 124.566 18.4104   3
  -3  -1 -23 17.4538 10.8041   1
   4  -3 -23 16.8047 10.9055   1
  -1   4 -23 23.5521 10.7076   4
  -3   4  23 20.3209 11.7543   3
   4  -1  23 12.0555 10.1766   3
  -3  -1 -24 7.63077 9.42733   1
   4  -3 -24-3.21303 9.46969   1
  -1   4 -24 7.24997 9.47296   4
  -3   4  24 2.03209 9.35604   3
   4  -1  24 4.21622 9.67279   3
  -3  -1 -25 180.682 22.2706   1
   4  -3 -25 136.374 18.6656   1
  -1   4 -25 146.373 20.4835   4
  -3   4  25 111.507 17.3322   3
   4  -1  25 171.973 22.5508   3
   4  -3 -26 0.86722 7.71557   1
  -3  -1 -26-2.48387 9.70653   1
  -1   4 -26 7.04190 9.42027   4
  -3   4  26 8.99090 10.5099   3
   4  -1  26 20.5559 11.8258   3
  -3  -1 -27-2.08991 8.76445   1
   4  -3 -27-14.9803 9.91716   1
  -1   4 -27 25.4797 12.6967   4
  -3   4  27-3.34663 9.39824   3
   4  -1  27 32.0675 14.2145   3
  -3  -1 -28 60.7511 15.4586   1
   4  -3 -28 76.7589 15.5476   1
  -1   4 -28 53.4960 14.7246   4
  -3   4  28 59.7746 15.9692   3
   4  -1  28 50.7937 15.9607   3
  -1   4 -29 0.75897 9.16122   4
   4  -1  29-9.34959 10.6269   3
  -3   4  29-3.13030 12.0239   3
  -4   4 -29 2.79752 9.95676   1
  -4   4 -29 7.07521 12.4857   4
   0  -4 -28 32.9355 12.6644   1
  -4   4 -28 18.7949 9.33413   1
  -4   4 -28 28.5632 12.8220   4
   0   4  28 17.2874 11.7791   3
  -4   4 -27 5.79442 10.5204   1
   0  -4 -27 1.21683 9.65095   1
  -4   4 -27-8.34282 9.67429   4
   0   4  27-5.44590 10.4071   3
   0  -4 -26-6.07067 10.1357   1
  -4   4 -26 8.85384 9.63192   1
   4   0 -26 0.42897 6.25024   4
  -4   4 -26 13.6534 10.9395   4
   0   4  26-4.46803 10.1985   3
   0  -4 -25 108.262 19.1563   1
  -4   4 -25 61.3940 14.2984   1
   4   0 -25 59.4117 12.5872   4
  -4   4 -25 59.7776 14.9747   4
   0   4  25 55.9796 15.1393   3
   0  -4 -24 38.6729 13.5220   1
  -4   4 -24 42.4460 11.7338   1
   4   0 -24 45.0023 11.3073   4
  -4   4 -24 18.8647 9.85197   4
   0   4  24 25.6878 12.7708   3
  -4   4 -23 5.62149 8.73932   1
   0  -4 -23-1.23406 10.1208   1
  -4   4 -23 2.97430 8.56916   4
   4   0 -23 4.58147 6.27833   4
   0   4  23-10.5518 11.9882   3
   0  -4 -22 129.157 17.5158   1
  -4   4 -22 134.995 18.5047   1
   4   0 -22 116.297 15.9684   4
  -4   4 -22 135.726 19.6530   4
   0   4  22 140.911 20.3901   3
   0  -4 -21 26.5763 11.0660   1
  -4   4 -21 24.1813 10.8280   1
   4   0 -21 22.1802 8.47172   4
  -4   4 -21 12.8757 9.98486   4
   0   4  21 20.3601 11.4492   3
  -4   4 -20 266.249 24.0490   1
   0  -4 -20 276.075 23.7394   1
  -4   4 -20 265.907 25.0732   4
   4   0 -20 260.235 21.7497   4
   0   4  20 268.261 24.2456   3
  -4   4 -19 184.646 20.0794   1
   0  -4 -19 213.600 20.8642   1
  -4   4 -19 159.267 19.2818   4
   4   0 -19 182.042 18.1926   4
   0   4  19 176.369 20.0228   3
   0  -4 -18 56.7227 12.5319   1
  -4   4 -18 50.5997 11.1003   1
  -4   4 -18 72.0253 13.6556   4
   4   0 -18 40.8993 9.75914   4
   0   4  18 45.8950 12.5482   3
  -4   0  17 33.2112 9.08738   2
  -4   4 -17 38.1346 10.3854   1
   0  -4 -17 29.7326 9.65914   1
   4   0 -17 29.3517 8.67824   4
  -4   4 -17 22.6519 10.0052   4
   0   4  17 26.7773 10.0229   3
  -4   0  16 252.726 19.2691   2
   0  -4 -16 302.258 23.0453   1
  -4   4 -16 250.187 21.4913   1
   4   0 -16 234.315 19.0171   4
  -4   4 -16 243.834 22.3779   4
   0   4  16 290.125 23.2231   3
  -4   0  15 131.995 14.3708   2
  -4   4 -15 99.3923 14.5237   1
   4   0 -15 123.535 10.9324   1
   0  -4 -15 139.241 16.0110   1
   4   0 -15 117.204 13.5889   4
  -4   4 -15 137.019 17.4408   4
   0   4  15 131.443 15.2920   3
  -4   0  14 1236.45 46.5764   2
   0  -4 -14 1333.98 49.3751   1
  -4   4 -14 1354.92 51.5452   1
   4   0 -14 1269.54 39.7518   1
   4   0 -14 1293.79 46.9659   4
  -4   4 -14 1289.08 52.2501   4
   0   4  14 1236.54 48.2754   3
   0   4  14 1289.97 42.9040   2
  -4   0  13 490.956 26.2069   2
  -4   4 -13 445.482 27.8987   1
   4   0 -13 490.237 26.1867   4
  -4   4 -13 462.662 28.9402   4
   0   4  13 505.970 23.8956   2
   0   4  13 490.562 27.2866   3
   0   4  12 20.7159 5.86605   2
  -4   0  12 21.7947 8.12219   2
  -4   4 -12 31.5937 10.2506   1
   4   0 -12 13.2636 6.96567   4
  -4   4 -12 11.3719 7.54501   4
   0   4  12 27.0853 8.53030   3
   0   4  11 62.4319 8.76202   2
  -4   0  11 66.6914 10.1090   2
  -4   4 -11 69.4119 6.97055   2
  -4   4 -11 66.5763 11.3456   1
   4   0 -11 73.3393 10.2918   4
  -4   4 -11 58.8746 11.2783   4
   0   4  11 56.5684 10.2130   3
  -4   4 -10 248.846 13.6974   2
  -4   0  10 283.733 18.7484   2
   0   4  10 288.240 17.4749   2
  -4   4 -10 301.654 21.0474   1
  -4   4 -10 301.026 21.8926   4
   4   0 -10 306.133 19.4509   4
   0   4  10 300.479 19.6681   3
  -4   0   9 159.345 14.1054   2
  -4   4  -9 142.138 10.4079   2
   0   4   9 159.714 12.8369   2
  -4   4  -9 146.808 14.8927   1
  -4   4  -9 164.439 15.9106   4
   4   0  -9 166.291 14.3505   4
   0   4   9 145.139 13.7265   3
  -4   4  -8 4630.22 102.850   2
  -4   0   8 4256.32 108.270   2
   0   4   8 4283.22 105.944   2
  -4   4  -8 4704.52 112.943   1
  -4   4  -8 4642.92 113.842   4
   4   0  -8 4371.52 108.488   4
   0   4   8 4322.67 107.800   3
  -4   0   7 888.304 33.8406   2
  -4   4  -7 853.075 29.5757   2
   0   4   7 825.708 31.5053   2
  -4   4  -7 918.457 35.7274   1
   0   4   7 817.451 19.5044   4
   4   0  -7 858.831 32.8920   4
  -4   4  -7 843.481 35.1419   4
   0   4   7 838.145 32.5680   3
   0   4   6 4.35588 4.96996   2
  -4   4  -6 9.91850 4.30081   2
  -4   0   6 3.57744 5.11062   2
  -4   4  -6 3.27462 5.47158   1
   4   0  -6 13.2363 6.47813   4
   0   4   6 4.58430 1.60498   4
   0   4   6 6.41195 5.60165   3
  -4   0   5 59.0222 8.97146   2
  -4   4  -5 64.5594 8.46610   2
   0   4   5 64.7628 8.40761   2
  -4   4  -5 60.7311 9.44713   1
   4   0  -5 39.1256 7.33464   4
   0   4   5 55.7673 3.94334   4
   0   4   5 67.9453 8.75136   3
  -4   4  -4 132.044 11.3503   2
  -4   0   4 152.730 12.7943   2
  -4   4  -4 122.592 11.9402   1
   0   4   4 142.947 7.01106   4
   4   0  -4 146.392 12.0179   4
   0   4   4 154.242 12.2899   3
   4   0  -4 107.462 8.98385   3
  -4   4  -3-4.64189 4.90578   2
  -4   0   3-0.26490 4.65292   2
  -4   0   3 3.03607 2.43842   1
  -4   4  -3 3.47389 5.00693   1
   0   4   3-0.25711 1.77967   4
   4   0  -3 0.04333 5.63167   4
   0   4   3-8.03002 4.84018   3
   4   0  -3-0.13740 2.65890   3
  -4   4  -3 1.93964 3.13127   3
  -4   4  -2 5465.06 124.029   2
  -4   4  -2 5575.27 124.393   1
  -4   0   2 5175.91 113.393   1
   0   4   2 5315.72 112.395   4
   4   0  -2 5374.31 122.711   4
   0   4   2 5464.84 122.230   3
  -4   4  -2 5268.39 113.894   3
   4   0  -2 5218.14 114.534   3
  -4   4  -1 619.753 26.8522   2
  -4   0   1 599.391 20.2193   1
  -4   4  -1 602.230 25.7289   1
   0   4   1 608.830 19.8871   4
   4   0  -1 551.216 19.4591   3
   0   4   1 623.332 25.2272   3
  -4   4  -1 587.797 18.9681   3
  -4   4   0 90.9605 10.4833   2
  -4   0   0 81.4433 7.25736   1
  -4   4   0 79.1620 9.42810   1
   0   4   0 91.7254 7.17960   4
  -4   4   0 93.4373 6.28683   3
   0   4   0 68.1799 8.54909   3
   4   0   0 83.1933 6.54061   3
  -4   4   1 3.39878 4.93360   2
  -4   0  -1 4.85398 3.39143   1
  -4   4   1 10.7846 4.80477   1
   0   4  -1 7.28670 3.34516   4
   0   4  -1 5.50420 4.67549   3
   4   0   1 5.09571 2.44034   3
  -4   4   1 6.39854 2.22217   3
  -4   4   2 60.8191 9.31383   2
  -4   0  -2 51.3543 6.62780   1
  -4   4   2 46.0451 7.34978   1
   0   4  -2 54.0811 6.67136   4
   0   4  -2 50.6140 7.63194   3
  -4   4   2 54.9165 4.91950   3
   4   0   2 58.3630 5.53409   3
  -4   4   3 91.6671 11.4657   2
  -4   0  -3 64.6701 7.47943   1
   0   4  -3 87.2173 8.27892   4
   4   0   3 87.7194 7.05828   3
  -4   4   3 92.0882 6.69081   3
   0   4  -3 73.3312 9.08850   3
   0   4  -4 5775.95 120.401   1
  -4   4   4 5459.45 134.960   2
  -4   0  -4 5600.23 127.996   1
   0   4  -4 5718.14 127.758   4
  -4   4   4 5836.86 121.965   3
   0   4  -4 5685.76 131.828   3
   4   0   4 5769.67 123.557   3
  -4   4   5 9.71105 5.54702   2
   0   4  -5 7.47076 2.40747   1
  -4   0  -5 10.8906 4.75003   1
   0   4  -5 16.2697 5.20659   4
   0   4  -5 3.74063 5.04374   3
   4   0   5 8.72934 3.68947   3
  -4   4   5 12.2219 3.46390   3
  -4   4   6 376.796 22.4248   2
  -4   0  -6 363.716 19.0675   1
   0   4  -6 368.354 14.6622   1
   0   4  -6 345.580 18.7112   4
   0   4  -6 367.496 21.0631   3
  -4   4   6 386.192 16.3783   3
   4   0   6 366.182 16.8096   3
  -4   4   7 3.76953 6.05252   2
   0   4  -7 6.07192 2.87348   1
  -4   0  -7 5.84181 4.57193   1
   0   4  -7 3.68717 4.38143   4
   4  -4  -7 4.85624 3.60232   4
   0   4  -7 16.0324 6.33104   3
   4   0   7 4.37852 3.47187   3
  -4   4   7 6.17409 3.64034   3
  -4   4   8-4.24907 6.78272   2
  -4   0  -8 6.24071 5.12187   1
   0   4  -8 3.31915 2.61432   1
   4  -4  -8 5.25605 3.31476   4
   0   4  -8 5.21765 5.28336   4
   4   0   8-1.41208 3.91805   3
  -4   4   8 7.58364 4.13171   3
   0   4  -8-3.57087 5.92883   3
  -4   4   9 211.942 17.9652   2
  -4   0  -9 198.244 14.8000   1
   0   4  -9 199.760 11.9111   1
   4  -4  -9 190.540 11.1529   4
   0   4  -9 217.916 16.0933   4
   0   4  -9 196.065 17.3679   3
   4   0   9 193.815 13.7172   3
  -4   4   9 208.650 13.3155   3
  -4   4  10 1821.06 60.6853   2
  -4   0 -10 2040.19 58.7306   1
   0   4 -10 1932.71 50.7733   1
   0   4 -10 1877.17 57.8809   4
   4  -4 -10 1762.60 47.9965   4
   4   0  10 1932.80 55.4809   3
  -4   4  10 1830.79 52.7580   3
   0   4 -10 1870.98 62.3541   3
  -4   4  11-3.31307 6.10842   2
  -4   0 -11-2.92823 5.67993   1
   0   4 -11-2.31599 3.67884   1
   0   4 -11-2.60828 5.76715   4
   4  -4 -11 2.72072 3.32475   4
  -4   4  11-3.09395 4.97017   3
   4   0  11-6.57547 5.38312   3
  -4   4  12 410.704 25.4260   2
  -4   0 -12 419.872 24.1007   1
   0   4 -12 400.890 19.8087   1
   4  -4 -12 411.233 17.5851   4
   0   4 -12 441.939 25.2563   4
  -4   4  12 422.732 21.8565   3
   4   0  12 390.733 22.4114   3
  -4   4  13 23.5310 8.58144   2
   0   4 -13 15.8723 4.95632   1
  -4   0 -13 9.77428 7.06984   1
   0   4 -13 14.2380 8.36817   4
  -4   4  13 20.5939 6.88868   3
   4   0  13 10.8940 6.79310   3
  -4   4  14 22.0806 7.90406   2
   0   4 -14 19.9861 5.45211   1
  -4   0 -14 12.5060 7.29729   1
   0   4 -14 27.0840 8.91005   4
   4   0  14 21.2485 7.09863   3
  -4   4  14 34.6319 8.30051   3
  -4   4  15 251.136 20.5172   2
   0   4 -15 278.092 17.6274   1
  -4   0 -15 244.030 20.0455   1
   0   4 -15 231.026 20.3600   4
   4   0  15 240.619 19.5248   3
  -4   4  15 242.492 18.5640   3
  -4   4  16 751.444 36.5580   2
  -4   0 -16 809.336 38.0160   1
   0   4 -16 767.889 37.9505   4
  -4   4  16 827.817 36.3918   3
   4   0  16 724.915 36.2470   3
  -4   4  17 5.97124 6.84213   2
  -4   0 -17 8.19852 7.41982   1
   0   4 -17 10.4241 7.73093   4
   4   0  17 17.1274 9.31517   3
  -4   4  17 9.66937 6.60964   3
  -4   4  18 270.396 21.2768   2
  -4   0 -18 295.711 23.2174   1
   0   4 -18 250.500 22.2657   4
   4   0  18 286.532 23.6208   3
  -4   4  18 303.067 22.6356   3
  -4   0 -19 5.23646 7.16235   1
   0   4 -19 4.77874 7.16382   4
   4   0  19 11.4793 8.38879   3
  -4   4  19 9.98728 9.61400   3
  -4   0 -20 16.5672 10.4235   1
   0   4 -20 5.98954 7.45048   4
  -4   4  20 41.6593 12.1229   3
   4   0  20 32.3051 11.9270   3
  -4   0 -21 114.376 16.0209   1
   0   4 -21 105.246 15.9864   4
   4   0  21 90.2566 15.8312   3
  -4   4  21 96.4176 15.1707   3
  -4   0 -22 44.0816 12.6636   1
   0   4 -22 41.1323 12.2825   4
  -4   4  22 59.0789 14.5230   3
   4   0  22 25.7556 11.7125   3
  -4   0 -23 41.3419 12.6469   1
   4  -4 -23 43.7303 12.2736   1
   0   4 -23 47.7508 12.2790   4
   4   0  23 55.4634 14.3769   3
  -4   4  23 52.1545 13.7152   3
   4  -4 -24 123.008 18.5580   1
  -4   0 -24 108.740 17.3746   1
   0   4 -24 127.370 18.4907   4
   4   0  24 105.963 17.6174   3
  -4   4  24 120.145 18.7694   3
  -4   0 -25 13.6548 10.7195   1
   4  -4 -25-4.56305 9.67326   1
   0   4 -25-0.49864 9.18928   4
   4   0  25 5.04732 9.67324   3
  -4   4  25 15.3251 10.4349   3
  -4   0 -26 22.5986 11.0115   1
   4  -4 -26 6.41971 9.67337   1
   0   4 -26 12.8162 9.25325   4
   4   0  26 30.4657 14.3569   3
  -4   4  26-2.84371 8.03877   3
  -4   0 -27 22.2744 11.5231   1
   4  -4 -27 70.2624 15.4365   1
   0   4 -27 64.7284 16.4039   4
   4   0  27 53.8517 14.8028   3
  -4   4  27 27.7171 10.0395   3
  -4   0 -28-2.66551 8.63979   1
   4  -4 -28 7.28498 9.66606   1
   0   4 -28-4.77458 11.1355   4
  -4   4  28-3.58841 9.76818   3
   4   0  28 5.90782 11.8566   3
   4  -4 -29 12.2290 10.4538   1
  -4   4  29 18.0443 11.6912   3
  -5   4 -28 8.11008 9.70230   1
   4   1 -28-3.23493 9.01132   4
   1  -5 -27 3.08526 11.3171   1
  -5   4 -27 20.9059 12.0079   1
   4   1 -27 6.17413 7.53665   4
   1   4  27 20.8942 12.5927   3
  -5   4 -26 17.9470 10.0150   1
   1  -5 -26 13.1954 10.2550   1
   4   1 -26 7.55767 8.54070   4
   1   4  26 2.58929 10.1729   3
  -5   4 -25-0.12760 8.75225   1
   1  -5 -25 2.27288 9.67668   1
   4   1 -25 21.1421 10.3059   4
   1   4  25-6.00864 10.2909   3
   1  -5 -24 81.6190 16.1715   1
  -5   4 -24 66.4936 15.0226   1
   4   1 -24 52.5984 12.2175   4
   1   4  24 73.8326 16.6343   3
  -5   4 -23 20.9164 10.7823   1
   1  -5 -23 31.9260 11.9966   1
   4   1 -23 23.3616 8.49018   4
   1   4  23 33.0326 14.0729   3
  -5   4 -22 4.17182 8.01140   1
   1  -5 -22 10.8042 10.3003   1
   4   1 -22 1.39238 7.36841   4
   1   4  22 21.8768 10.8694   3
  -5   4 -21 20.0047 10.4300   1
   1  -5 -21 26.2742 10.6614   1
   4   1 -21 13.5038 8.54733   4
   1   4  21 10.0957 10.5506   3
   1  -5 -20 25.5666 10.3165   1
  -5   4 -20 18.3648 10.2530   1
   4   1 -20 24.2592 9.14257   4
   1   4  20 35.1326 11.6128   3
  -5   4 -19 55.1153 12.4002   1
   1  -5 -19 65.7787 13.3514   1
   4   1 -19 55.0762 11.4782   4
   1   4  19 67.9384 13.5274   3
  -5   1  18 175.362 17.6610   2
   1  -5 -18 255.349 22.8804   1
  -5   4 -18 223.364 22.2697   1
   4   1 -18 195.064 19.3804   4
   1   4  18 207.003 21.0151   3
  -5   1  17 31.7958 9.35329   2
  -5   4 -17 58.5855 12.8149   1
   4   1 -17 63.1291 11.2871   4
   1   4  17 34.9125 10.4334   3
  -5   1  16 27.3199 9.88869   2
  -5   4 -16-1.34903 7.12444   1
   4   1 -16 4.74833 6.96138   4
   1   4  16 14.0791 7.58082   3
  -5   1  15 30.4004 8.75897   2
  -5   4 -15 35.1120 10.1724   1
   4   1 -15 28.1031 9.05128   4
   1   4  15 42.0281 10.8842   3
  -5   1  14 22.2670 8.49469   2
  -5   4 -14 26.3542 9.36661   1
   4   1 -14 21.2197 7.66488   4
   1   4  14 17.0465 8.40114   3
  -5   1  13 263.355 20.7006   2
  -5   4 -13 243.830 21.0738   1
   4   1 -13 242.878 19.4796   4
   1   4  13 252.922 20.0204   3
  -5   1  12 503.634 28.4913   2
  -5   4 -12 597.502 32.5049   1
   4   1 -12 514.162 28.0474   4
   1   4  12 569.315 29.5392   3
  -5   4 -11 138.559 10.6047   2
  -5   1  11 146.159 15.2674   2
  -5   4 -11 148.829 16.4875   1
   4   1 -11 145.354 14.4740   4
   1   4  11 134.394 14.3672   3
  -5   1  10 3.03667 6.45432   2
  -5   4 -10 3.88011 3.18265   2
  -5   4 -10 17.5290 8.54625   1
   4   1 -10 4.91184 6.08720   4
   1   4  10 12.8043 7.07637   3
  -5   1   9 42.3183 10.1988   2
  -5   4  -9 43.0533 6.68698   2
  -5   4  -9 42.6387 9.50375   1
   4   1  -9 34.7215 8.71487   4
   1   4   9 28.4396 7.50084   3
  -5   4  -8 20.3541 5.69198   2
  -5   1   8 21.6392 8.07105   2
  -5   4  -8 14.3869 7.80085   1
   4   1  -8 27.9520 8.03342   4
   1   4   8 18.0431 3.11820   4
   1   4   8 21.8019 6.76119   3
  -5   4  -7 226.944 15.0302   2
  -5   1   7 226.801 17.5261   2
  -5   4  -7 227.479 18.3621   1
   1   4   7 235.368 10.5257   4
   4   1  -7 235.622 17.1921   4
   1   4   7 229.191 16.6122   3
   4   1  -7 214.281 15.9451   3
  -5   1   6 1924.66 60.0163   2
  -5   4  -6 2089.62 57.6765   2
  -5   4  -6 1988.28 62.3039   1
   4   1  -6 2144.09 60.8820   4
   1   4   6 1983.70 47.7426   4
   4   1  -6 1863.61 56.9001   3
   1   4   6 1920.19 58.6524   3
  -5   4  -5 355.034 19.6610   2
  -5   1   5 328.098 20.3777   2
  -5   4  -5 326.264 21.1704   1
   1   4   5 348.428 14.0401   4
   4   1  -5 326.938 19.5710   4
   1   4   5 337.111 19.8190   3
   4   1  -5 335.439 18.5549   3
  -5   1   4 33.4254 7.29540   2
  -5   4  -4 31.4057 7.39892   2
  -5   1   4 37.4255 5.65471   1
  -5   4  -4 32.1204 7.72691   1
   1   4   4 31.9917 4.51170   4
   4   1  -4 37.4914 7.63264   4
   1   4   4 44.4029 7.81365   3
   4   1  -4 34.8502 6.03561   3
  -5   1   3 14.7196 5.97160   2
  -5   4  -3 32.4506 7.55884   2
  -5   1   3 19.4387 4.38666   1
  -5   4  -3 22.9209 7.33533   1
   1   4   3 15.7455 3.68677   4
   4   1  -3 10.1985 5.45796   4
   4   1  -3 25.5068 5.38004   3
   1   4   3 22.9845 6.41542   3
  -5   4  -2 90.6451 11.0164   2
  -5   1   2 85.9474 10.7281   2
  -5   1   2 90.0966 8.19125   1
  -5   4  -2 85.3671 10.3709   1
   1   4   2 84.7187 7.28495   4
   4   1  -2 82.9576 9.85220   4
   1   4   2 85.9900 9.98098   3
   4   1  -2 69.8787 7.81224   3
  -5   4  -1 72.0002 9.91004   2
  -5   1   1 60.6092 9.44564   2
  -5   4  -1 79.1141 10.1806   1
  -5   1   1 85.1907 8.11545   1
   1   4   1 81.8291 7.21958   4
   4   1  -1 77.5970 10.4541   4
   1   4   1 79.3688 9.60531   3
   4   1  -1 79.9762 7.95034   3
  -5   4   0 1888.29 58.7498   2
  -5   1   0 1995.50 57.0400   2
  -5   1   0 1951.05 52.7569   1
  -5   4   0 1938.99 57.7779   1
   1   4   0 1947.85 50.7741   4
   4   1   0 1889.75 55.4215   4
  -5   4   0 1904.02 43.1867   3
   4   1   0 1900.09 51.0874   3
   1   4   0 1991.51 56.9637   3
  -5   1  -1 593.348 25.4493   2
  -5   4   1 577.082 27.6479   2
  -5   4   1 481.823 24.1437   1
  -5   1  -1 517.241 23.0802   1
   1   4  -1 581.884 22.3211   4
   4   1   1 533.434 21.3792   3
  -5   4   1 555.149 15.4110   3
   1   4  -1 530.990 25.0496   3
  -5   1  -2 142.778 12.0790   2
  -5   4   2 121.987 13.0241   2
  -5   1  -2 144.402 11.8492   1
  -5   4   2 128.333 12.0386   1
   1   4  -2 138.214 10.8747   4
   1   4  -2 141.559 12.7222   3
   4   1   2 131.997 9.88209   3
  -5   4   2 139.132 6.46320   3
  -5   1  -3 7.70223 5.73025   2
  -5   4   3 5.86497 5.88953   2
  -5   1  -3 5.46210 4.33831   1
  -5   4   3 10.5799 5.50280   1
   1   4  -3 14.7563 5.58475   4
   4   1   3 11.9778 3.99952   3
  -5   4   3 15.7171 2.75858   3
   1   4  -3 8.27198 4.88751   3
  -5   4   4 93.7584 12.0539   2
  -5   1  -4 73.8991 9.01032   2
  -5   1  -4 74.1590 9.42180   1
   1   4  -4 73.7683 9.05248   4
  -5   4   4 76.5417 5.57913   3
   4   1   4 74.5392 7.97935   3
   1   4  -4 83.1732 10.6493   3
  -5   1  -5 319.305 17.6379   2
  -5   4   5 380.453 23.1026   2
  -5   1  -5 306.653 18.9200   1
   1   4  -5 306.860 17.9178   4
   1   4  -5 324.467 20.2121   3
   4   1   5 300.111 16.3217   3
  -5   4   5 324.209 13.1615   3
  -5   1  -6 1776.53 49.4783   2
  -5   4   6 1514.16 54.7005   2
  -5   1  -6 1688.21 52.7741   1
   1   4  -6 1632.74 50.5965   4
   1   4  -6 1577.32 53.1657   3
  -5   4   6 1719.79 42.7437   3
   4   1   6 1599.74 47.6275   3
  -5   1  -7 438.027 20.3433   2
  -5   4   7 442.421 26.2763   2
   1   4  -7 424.923 13.6246   1
  -5   1  -7 404.950 22.9559   1
   1   4  -7 418.697 22.3571   4
  -5   4   7 439.412 17.4914   3
   4   1   7 430.564 20.6463   3
   1   4  -7 406.981 24.2460   3
  -5   4   8 189.496 17.5250   2
  -5   1  -8 213.004 13.5759   2
  -5   1  -8 196.490 16.1229   1
   1   4  -8 204.752 16.1545   4
   4  -5  -8 207.486 10.8288   4
   1   4  -8 226.396 18.4432   3
  -5   4   8 200.699 12.0090   3
   4   1   8 187.581 13.9215   3
  -5   1  -9 5.40209 3.89216   2
  -5   4   9 12.9067 6.67202   2
  -5   1  -9 7.27966 6.03580   1
   1   4  -9 2.94088 5.49245   4
   1   4  -9 11.8740 7.95799   3
  -5   4   9 5.04097 3.65262   3
   4   1   9 4.90272 5.24127   3
  -5   1 -10 13.2169 4.19302   2
  -5   4  10 11.4387 7.41255   2
  -5   1 -10 2.19117 5.99590   1
   1   4 -10 11.9122 6.39048   4
  -5   4  10 13.3240 4.63228   3
   1   4 -10 20.9694 8.74018   3
   4   1  10-0.56799 5.53582   3
  -5   1 -11 552.338 22.1423   2
  -5   4  11 544.514 30.7475   2
  -5   1 -11 514.146 28.1944   1
   1   4 -11 554.723 28.5412   4
   4   1  11 515.539 26.2232   3
  -5   4  11 517.550 23.2542   3
  -5   4  12 551.541 31.6702   2
  -5   1 -12 545.203 29.5922   1
   1   4 -12 617.887 30.9061   4
  -5   4  12 587.494 25.5128   3
   4   1  12 527.518 27.6331   3
  -5   4  13 45.7853 10.6805   2
  -5   1 -13 47.6246 10.5294   1
   1   4 -13 53.0019 10.5340   4
   4   1  13 55.7322 10.3937   3
  -5   4  13 46.0269 7.98482   3
  -5   4  14 234.120 21.4544   2
  -5   1 -14 219.185 19.6671   1
   1   4 -14 295.320 22.3799   4
  -5   4  14 261.239 18.0354   3
   4   1  14 250.120 19.3949   3
  -5   4  15-4.26543 8.09567   2
  -5   1 -15 5.59862 7.07362   1
   1   4 -15-0.94448 6.93446   4
  -5   4  15 9.05624 6.62112   3
   4   1  15 2.48795 6.57807   3
  -5   4  16 2.26418 6.96613   2
  -5   1 -16 9.10850 8.91119   1
   1   4 -16-12.5030 8.57387   4
   4   1  16 13.3967 8.70143   3
  -5   4  16-0.18969 6.19186   3
  -5   4  17 471.452 30.8815   2
  -5   1 -17 514.366 31.4039   1
   1   4 -17 545.156 32.6311   4
   4   1  17 519.514 31.5879   3
  -5   4  17 526.043 28.9868   3
  -5   4  18 229.562 21.5058   2
  -5   1 -18 210.394 21.3445   1
   1   4 -18 211.528 20.9788   4
   4   1  18 217.761 21.3307   3
  -5   4  18 198.616 18.8361   3
  -5   4  19-1.53953 6.70999   2
  -5   1 -19 0.19126 7.15615   1
   1   4 -19 2.03887 8.13167   4
  -5   4  19 3.77786 8.06643   3
   4   1  19 3.99519 8.13340   3
  -5   1 -20 169.663 19.6145   1
   1   4 -20 168.505 20.1698   4
  -5   4  20 201.140 20.3317   3
   4   1  20 185.083 20.9310   3
  -5   1 -21 15.1728 9.28507   1
   1   4 -21 5.39183 8.70269   4
  -5   4  21 4.40873 9.27356   3
   4   1  21-7.30183 9.30919   3
  -5   1 -22 10.6132 10.2359   1
   1   4 -22-1.10219 7.85643   4
   4   1  22 13.8922 10.3015   3
  -5   4  22 32.6657 12.7222   3
  -5   1 -23 247.231 24.9687   1
   1   4 -23 276.025 26.8334   4
   4   1  23 269.564 26.7093   3
  -5   4  23 240.815 23.8505   3
  -5   1 -24 49.7304 13.3754   1
   4  -5 -24 78.7894 16.3742   1
   1   4 -24 89.3924 16.9317   4
   4   1  24 53.1988 13.3408   3
  -5   4  24 89.4875 16.0491   3
   4  -5 -25 8.85473 10.6493   1
  -5   1 -25 2.17206 10.2836   1
   1   4 -25-7.46006 10.6894   4
   4   1  25 18.3283 10.0178   3
  -5   4  25 7.57395 9.30996   3
   4  -5 -26 122.525 20.2442   1
  -5   1 -26 79.3624 17.1262   1
   1   4 -26 73.8167 16.6229   4
  -5   4  26 49.7203 13.9856   3
   4   1  26 97.9549 19.4752   3
   4  -5 -27 10.1054 10.4418   1
  -5   1 -27-10.6479 10.6848   1
   1   4 -27-0.41535 7.91352   4
   4   1  27-0.89860 9.89793   3
  -5   4  27 10.7844 9.50776   3
   4  -5 -28 1.37791 8.68581   1
   1   4 -28 18.5160 11.5365   4
   4   1  28 34.0247 14.8578   3
  -5   4  28 11.1167 8.49337   3
  -5   4  29 62.4843 15.5541   3
   4   2 -27 58.5094 15.3754   4
   2  -6 -26 49.7167 14.5150   1
  -6   4 -26 6.32029 9.30190   1
   4   2 -26 22.1034 11.3110   4
   2   4  26 19.3514 12.7404   3
  -6   4 -25 8.97873 10.5188   1
   2  -6 -25-1.19215 9.79076   1
   4   2 -25 5.23663 9.34560   4
   2   4  25 11.8928 11.1753   3
  -6   4 -24 73.1799 16.9034   1
   2  -6 -24 50.9494 13.4998   1
   4   2 -24 56.8844 14.2724   4
   2   4  24 77.6514 17.5881   3
   2  -6 -23 29.1793 11.7110   1
  -6   4 -23 3.33323 9.41199   1
   4   2 -23 26.2967 10.9953   4
   2   4  23 16.6234 10.3311   3
   2  -6 -22 40.4425 13.2983   1
  -6   4 -22 36.1150 12.8676   1
   4   2 -22 51.2271 13.5174   4
   2   4  22 39.1384 11.7969   3
  -6   4 -21 124.690 18.0203   1
   2  -6 -21 137.277 19.2917   1
   4   2 -21 132.761 17.7515   4
   2   4  21 124.865 18.5564   3
  -6   4 -20 56.7170 13.6106   1
   4   2 -20 35.7739 10.9897   4
   2   4  20 32.4061 11.3844   3
  -6   2  19 34.2478 11.0800   2
  -6   4 -19 27.3382 12.3326   1
   4   2 -19 31.2440 10.3183   4
   2   4  19 13.9884 9.63367   3
  -6   2  18 186.158 20.0042   2
  -6   4 -18 210.988 22.9133   1
   4   2 -18 210.344 21.2030   4
   2   4  18 191.167 20.8662   3
  -6   2  17 32.2679 10.6495   2
  -6   4 -17 34.5050 11.2219   1
   4   2 -17 17.1054 7.54383   4
   2   4  17 22.2116 9.00796   3
  -6   2  16 427.683 29.0868   2
  -6   4 -16 418.639 30.7003   1
   4   2 -16 389.183 27.4813   4
   2   4  16 354.430 26.5831   3
  -6   2  15 342.003 25.6610   2
  -6   4 -15 343.619 27.2234   1
   4   2 -15 339.005 24.9292   4
   2   4  15 333.836 25.0451   3
  -6   2  14 44.8559 11.6861   2
  -6   4 -14 34.4200 11.3343   1
   4   2 -14 43.7497 10.5380   4
   2   4  14 43.3026 10.5763   3
  -6   2  13 61.3029 12.9476   2
  -6   4 -13 67.2363 13.5535   1
   4   2 -13 71.7199 12.0281   4
   2   4  13 66.8064 11.9868   3
  -6   2  12 266.151 21.9543   2
  -6   4 -12 308.091 24.2795   1
   4   2 -12 274.510 21.3808   4
   2   4  12 259.011 20.3857   3
  -6   2  11 76.3494 12.7675   2
  -6   4 -11 92.0663 14.3266   1
   4   2 -11 71.4238 11.8527   4
   2   4  11 84.2510 12.0385   3
  -6   2  10 1051.60 44.6717   2
  -6   4 -10 1137.24 38.3463   2
  -6   4 -10 1137.28 46.9493   1
   4   2 -10 1028.55 42.6301   4
   2   4  10 968.148 41.1200   3
  -6   2   9 581.888 31.6835   2
  -6   4  -9 597.481 26.4202   2
  -6   4  -9 606.754 32.7673   1
   4   2  -9 580.287 29.9293   4
   2   4   9 570.183 29.0939   3
  -6   4  -8 6.15459 5.38043   2
  -6   2   8-0.28458 7.51278   2
  -6   4  -8 7.09496 8.04643   1
   2   4   8 1.01244 2.82631   4
   4   2  -8 9.28471 6.99504   4
   4   2  -8 4.34645 6.91965   3
   2   4   8 2.42820 5.48572   3
  -6   2   7 71.9691 11.7369   2
  -6   4  -7 55.1811 8.56914   2
  -6   4  -7 71.3110 11.8432   1
   2   4   7 46.8546 6.02605   4
   4   2  -7 51.6220 10.0337   4
   4   2  -7 65.2638 10.6487   3
   2   4   7 63.4558 9.78153   3
  -6   2   6 162.140 15.9967   2
  -6   4  -6 181.339 14.9193   2
  -6   4  -6 154.573 16.1741   1
   4   2  -6 166.959 15.3132   4
   2   4   6 144.505 10.1579   4
   4   2  -6 149.730 14.5078   3
   2   4   6 177.648 15.1012   3
  -6   2   5 53.4090 10.1951   2
  -6   4  -5 45.7830 8.45901   2
  -6   4  -5 46.0191 10.2970   1
   2   4   5 60.6974 6.73565   4
   4   2  -5 57.4342 9.84776   4
   2   4   5 39.9629 8.01447   3
   4   2  -5 52.0953 8.90944   3
  -6   4  -4 2697.99 73.0123   2
  -6   2   4 2510.33 74.5198   2
  -6   2   4 2578.93 67.1531   1
  -6   4  -4 2490.07 74.6638   1
   4   2  -4 2499.84 71.6725   4
   2   4   4 2492.46 63.6492   4
   4   2  -4 2614.89 71.0863   3
   2   4   4 2490.98 71.7260   3
  -6   2   3 586.295 29.4301   2
  -6   4  -3 606.537 28.8399   2
  -6   2   3 604.903 25.5965   1
  -6   4  -3 565.980 29.0130   1
   2   4   3 626.018 23.7392   4
   4   2  -3 626.194 28.3635   4
   4   2  -3 588.515 26.3475   3
   2   4   3 571.793 27.4108   3
  -6   2   2 38.0493 9.32073   2
  -6   4  -2 34.7189 8.70535   2
  -6   2   2 52.7942 7.94413   1
  -6   4  -2 39.0800 8.30454   1
   4   2  -2 43.3070 8.75299   4
   2   4   2 43.9584 6.64234   4
   2   4   2 39.8376 7.92382   3
   4   2  -2 53.1980 7.98102   3
  -6   2   1 21.8360 8.13726   2
  -6   4  -1 0.54046 6.83661   2
  -6   2   1 10.4660 4.95870   1
  -6   4  -1 9.64995 6.63749   1
   2   4   1 13.4405 4.76652   4
   4   2  -1 8.74219 5.81782   4
   4   2  -1 18.8738 6.15199   3
   2   4   1 10.3170 5.67327   3
  -6   4   0 65.6414 10.8048   2
  -6   2   0 86.0837 11.4090   2
  -6   4   0 76.5269 10.9108   1
  -6   2   0 69.5944 9.18962   1
   4   2   0 56.9320 8.58917   4
   2   4   0 78.7429 8.77888   4
   2   4   0 77.3073 10.2214   3
   4   2   0 79.1853 9.18216   3
  -6   2  -1 133.736 13.5240   2
  -6   4   1 90.6306 12.3178   2
  -6   4   1 115.655 12.2758   1
  -6   2  -1 97.7042 10.9007   1
   2   4  -1 94.4337 9.80552   4
   4   2   1 117.739 11.6082   4
   2   4  -1 110.725 11.7910   3
   4   2   1 106.465 10.3780   3
  -6   2  -2 2337.87 66.6207   2
  -6   4   2 2195.10 68.9729   2
  -6   2  -2 2172.27 64.5340   1
  -6   4   2 2257.18 65.6777   1
   2   4  -2 2318.45 62.3711   4
   4   2   2 2228.40 63.4614   4
   2   4  -2 2200.86 65.9307   3
   4   2   2 2327.24 62.4114   3
  -6   2  -3 121.408 12.4310   2
  -6   4   3 141.745 15.1143   2
  -6   4   3 118.377 12.4559   1
  -6   2  -3 145.968 13.5147   1
   2   4  -3 122.996 11.6864   4
   4   2   3 129.699 12.4160   4
   4   2   3 121.989 11.2726   3
   2   4  -3 133.064 13.1563   3
  -6   4   4 230.989 18.9914   2
  -6   2  -4 223.944 16.3059   2
  -6   2  -4 221.186 16.9312   1
   2   4  -4 230.337 16.0032   4
   4   2   4 221.507 15.1749   3
   2   4  -4 209.124 16.7879   3
  -6   2  -5 2.60832 4.98639   2
  -6   4   5-2.99986 6.88708   2
  -6   2  -5 4.64554 5.50080   1
   2   4  -5 8.74473 5.74284   4
   4   2   5 10.1454 5.06697   3
   2   4  -5 7.39538 5.88548   3
  -6   2  -6 13.1639 6.22495   2
  -6   4   6 2.65317 6.94093   2
  -6   2  -6 2.48018 5.96218   1
   2   4  -6 16.7584 7.53577   4
   2   4  -6 9.24219 5.75275   3
   4   2   6 1.07514 4.38383   3
  -6   4   7 286.041 21.9506   2
  -6   2  -7 238.862 16.2806   2
  -6   2  -7 276.882 20.2506   1
   2   4  -7 243.871 17.8489   4
   2   4  -7 261.957 20.1755   3
   4   2   7 239.047 16.6766   3
  -6   2  -8 1770.05 51.6381   2
  -6   4   8 1618.28 59.9178   2
  -6   2  -8 1656.14 57.7414   1
   2   4  -8 1756.65 56.3794   4
   4   2   8 1654.15 52.9963   3
   2   4  -8 1632.59 58.4210   3
  -6   2  -9 43.2902 6.94652   2
  -6   4   9 41.6026 10.4267   2
  -6   2  -9 42.1908 9.88872   1
   2   4  -9 39.7292 8.79698   4
   2   4  -9 31.3941 10.0330   3
   4   2   9 34.8829 8.08339   3
  -6   4  10 342.336 25.5198   2
  -6   2 -10 373.436 19.4248   2
  -6   2 -10 389.609 25.6944   1
   2   4 -10 359.303 23.2663   4
   4   2  10 376.058 22.3692   3
   2   4 -10 388.934 27.2047   3
  -6   2 -11 24.6568 5.65641   2
  -6   4  11 27.7711 10.3982   2
  -6   2 -11 13.5807 7.77544   1
   2   4 -11 28.3247 9.71798   4
   2   4 -11 8.32111 7.41973   3
   4   2  11 13.8381 7.36265   3
  -6   4  12 31.3778 9.66648   2
  -6   2 -12 26.4343 9.66684   1
   2   4 -12 27.3023 8.50480   4
   4   2  12 47.9719 9.68952   3
  -6   4  13 258.635 23.0908   2
  -6   2 -13 273.816 22.6567   1
   2   4 -13 286.409 22.1714   4
   4   2  13 224.670 18.9290   3
  -6   4  14 343.218 26.6254   2
  -6   2 -14 359.513 26.5732   1
   2   4 -14 359.956 25.4822   4
   4   2  14 353.848 24.3341   3
  -6   4  15 19.7593 10.3562   2
  -6   2 -15 9.61789 8.01955   1
   2   4 -15 12.0389 8.26729   4
   4   2  15-0.07888 6.74946   3
  -6   4  16 277.708 24.6309   2
  -6   2 -16 271.180 24.1832   1
   2   4 -16 263.732 23.3134   4
   4   2  16 293.571 23.2907   3
  -6   4  17 12.4583 8.00549   2
  -6   2 -17 23.9276 10.4646   1
   2   4 -17 15.8104 9.30614   4
   4   2  17 14.3703 8.18518   3
  -6   4  18 33.0481 11.2947   2
  -6   2 -18 20.4958 9.79655   1
   2   4 -18 38.1590 11.0570   4
   4   2  18 22.2672 10.1083   3
  -6   4  19 170.022 19.8759   2
  -6   2 -19 157.661 19.7928   1
   2   4 -19 163.410 19.4282   4
   4   2  19 187.966 21.1877   3
  -6   2 -20 46.5918 13.1339   1
   2   4 -20 40.2350 12.6181   4
   4   2  20 47.3815 12.7867   3
  -6   2 -21 34.7621 12.8692   1
   2   4 -21 40.4235 12.3582   4
   4   2  21 13.2203 9.47517   3
  -6   2 -22 125.411 18.7017   1
   2   4 -22 118.846 18.4835   4
   4   2  22 129.835 18.9945   3
  -6   2 -23 28.0070 11.4019   1
   2   4 -23 7.91987 9.05671   4
   4   2  23 10.2927 8.73767   3
  -6   2 -24 11.4112 10.4257   1
   2   4 -24 9.55228 9.72197   4
   4   2  24 9.00349 9.74635   3
  -6   2 -25 69.0478 16.6341   1
   4  -6 -25 80.7528 17.0524   1
   2   4 -25 94.2269 17.2499   4
   4   2  25 67.2609 17.1706   3
  -6   2 -26 16.2224 11.4107   1
   4  -6 -26 8.88087 9.30840   1
   2   4 -26-13.6426 10.0931   4
   4   2  26 2.49754 10.3840   3
   2   4 -27 27.2714 11.6602   4
   4   2  27 53.1503 17.1054   3
  -7   4 -25 17.7300 12.7789   1
   3  -7 -25 17.5413 10.6715   1
   4   3 -25 24.1661 11.4803   4
   3   4  25 36.0127 13.2675   3
  -7   4 -24 3.47386 8.37476   1
   3  -7 -24 5.82143 10.5459   1
   4   3 -24 7.91256 9.70073   4
   3   4  24-17.4204 13.5429   3
  -7   4 -23 18.6837 10.9821   1
   4   3 -23 26.5992 11.4508   4
   3   4  23 30.3984 12.2886   3
  -7   4 -22 13.4331 10.0833   1
   4   3 -22 5.23351 8.34557   4
   3   4  22 32.2872 10.6266   3
  -7   4 -21 7.64829 10.5654   1
   4   3 -21 9.24669 8.92333   4
   3   4  21 19.8624 10.5946   3
  -7   4 -20 140.677 20.5329   1
   4   3 -20 78.2608 15.1756   4
   3   4  20 99.5815 16.8385   3
  -7   3  19 24.2936 9.86561   2
  -7   4 -19 20.2585 10.8743   1
   4   3 -19 29.5264 10.7599   4
   3   4  19 22.7596 10.2763   3
  -7   3  18 3.90195 7.59618   2
  -7   4 -18-9.18695 9.89360   1
   4   3 -18-9.11076 10.0171   4
   3   4  18 20.4921 10.1627   3
  -7   3  17 12.6333 8.64080   2
  -7   4 -17 18.8708 10.2916   1
   4   3 -17 33.9131 11.8133   4
   3   4  17 21.9206 9.73000   3
  -7   3  16 29.6457 10.6966   2
  -7   4 -16 27.0173 10.2516   1
   4   3 -16 23.7536 8.75127   4
   3   4  16 27.7541 9.75840   3
  -7   3  15 64.7962 13.6495   2
  -7   4 -15 63.3478 13.4969   1
   4   3 -15 83.2150 13.8790   4
   3   4  15 62.4683 11.8687   3
  -7   3  14 258.576 24.3133   2
  -7   4 -14 307.831 26.1317   1
   4   3 -14 247.960 22.2056   4
   3   4  14 274.854 22.9608   3
  -7   3  13 42.9766 12.3750   2
  -7   4 -13 58.4912 12.9211   1
   4   3 -13 52.5401 11.4320   4
   3   4  13 52.0217 10.9596   3
  -7   3  12 15.9520 9.37800   2
  -7   4 -12 8.31033 7.00278   1
   4   3 -12-0.40598 7.64454   4
   3   4  12-1.31511 5.84872   3
  -7   3  11 12.2099 8.60636   2
  -7   4 -11 21.4070 9.35284   1
   4   3 -11 24.4696 8.75343   4
   3   4  11 14.1349 7.25263   3
  -7   4 -10 66.2832 9.50943   2
  -7   3  10 53.3844 11.6539   2
  -7   4 -10 71.8617 12.8223   1
   4   3 -10 70.0579 12.0338   4
   4   3 -10 63.4393 12.5245   3
   3   4  10 55.2196 10.4751   3
  -7   3   9 109.978 16.1299   2
  -7   4  -9 115.017 12.6328   2
  -7   4  -9 79.6667 13.8451   1
   4   3  -9 89.7711 12.7624   4
   4   3  -9 84.0391 14.0029   3
   3   4   9 93.9736 13.2965   3
  -7   4  -8 353.549 21.4523   2
  -7   3   8 317.866 24.5778   2
  -7   4  -8 372.739 26.1881   1
   4   3  -8 275.673 21.2816   4
   4   3  -8 292.695 22.9904   3
   3   4   8 294.165 21.5961   3
  -7   4  -7 197.065 16.0976   2
  -7   3   7 201.562 19.7530   2
  -7   4  -7 214.889 20.0536   1
   4   3  -7 212.872 18.2482   4
   3   4   7 174.320 12.5957   4
   4   3  -7 176.339 17.3814   3
   3   4   7 183.749 16.2525   3
  -7   3   6 22.8068 9.29835   2
  -7   4  -6 12.5665 7.13614   2
  -7   4  -6 12.0413 9.06820   1
   4   3  -6 8.85196 6.97731   4
   3   4   6 9.01787 4.65895   4
   3   4   6 4.68067 5.56428   3
   4   3  -6 4.56770 6.52494   3
  -7   3   5 14.8226 9.59337   2
  -7   4  -5 21.6825 7.30592   2
  -7   4  -5 5.47944 7.15685   1
   3   4   5 17.6605 5.50674   4
   4   3  -5 29.9312 9.46523   4
   3   4   5 23.6319 7.65893   3
   4   3  -5 25.1430 7.39659   3
  -7   3   4 83.0198 13.8868   2
  -7   4  -4 77.4660 11.3738   2
  -7   3   4 98.2218 11.3858   1
  -7   4  -4 82.7687 12.7311   1
   3   4   4 84.3874 9.35962   4
   4   3  -4 84.2837 11.8402   4
   4   3  -4 90.8841 11.7524   3
   3   4   4 79.5352 11.4663   3
  -7   4  -3 74.9004 11.3074   2
  -7   3   3 73.3497 12.0480   2
  -7   3   3 57.0341 9.11732   1
  -7   4  -3 75.7573 12.2231   1
   4   3  -3 66.9829 10.3889   4
   3   4   3 64.8363 8.61869   4
   3   4   3 83.1110 11.3370   3
   4   3  -3 75.9201 10.7235   3
  -7   3   2 529.282 29.7567   2
  -7   4  -2 525.824 28.8896   2
  -7   3   2 425.289 24.5569   1
  -7   4  -2 528.882 29.0320   1
   3   4   2 550.349 24.9954   4
   4   3  -2 576.091 27.8570   4
   4   3  -2 495.568 26.3574   3
   3   4   2 536.027 27.7865   3
  -7   3   1 324.448 22.1815   2
  -7   4  -1 317.611 22.4539   2
  -7   3   1 340.469 21.5641   1
  -7   4  -1 336.574 22.5862   1
   4   3  -1 331.883 20.6731   4
   3   4   1 322.858 18.8500   4
   4   3  -1 325.939 20.7482   3
   3   4   1 347.396 21.7789   3
  -7   4   0 36.6143 9.92152   2
  -7   3   0 38.1223 10.1524   2
  -7   4   0 54.1408 10.4242   1
  -7   3   0 48.1592 9.13586   1
   4   3   0 49.7059 9.53017   4
   3   4   0 31.3964 7.44341   4
   3   4   0 45.8839 8.51599   3
   4   3   0 54.2028 9.21388   3
  -7   4   1 34.9339 9.49054   2
  -7   3  -1 43.4044 9.50708   2
  -7   4   1 23.6938 8.01623   1
  -7   3  -1 20.9678 7.11500   1
   4   3   1 28.5027 7.94064   4
   3   4  -1 42.0050 8.20453   4
   3   4  -1 41.9331 8.87672   3
   4   3   1 43.5105 8.45907   3
  -7   3  -2 50.8623 9.95633   2
  -7   4   2 67.8481 12.9194   2
  -7   4   2 52.5095 9.18597   1
  -7   3  -2 64.7000 10.6187   1
   4   3   2 39.3493 8.04649   4
   3   4  -2 57.1770 9.38429   4
   3   4  -2 51.2772 9.21262   3
   4   3   2 38.5692 8.33590   3
  -7   4   3 260.963 21.8238   2
  -7   3  -3 230.747 18.0812   2
  -7   3  -3 241.029 18.7835   1
  -7   4   3 240.121 18.0585   1
   3   4  -3 262.596 18.1594   4
   4   3   3 237.174 16.7044   4
   3   4  -3 248.265 19.4512   3
   4   3   3 228.122 17.0059   3
  -7   4   4 405.759 27.4993   2
  -7   3  -4 408.846 24.1028   2
  -7   3  -4 392.860 24.9550   1
   3   4  -4 394.738 23.2568   4
   4   3   4 377.493 21.2170   4
   4   3   4 421.589 23.3419   3
   3   4  -4 395.738 24.8277   3
  -7   4   5 232.883 20.8803   2
  -7   3  -5 276.463 19.2602   2
  -7   3  -5 272.527 20.9510   1
   3   4  -5 279.546 19.6438   4
   4   3   5 267.900 17.5515   4
   3   4  -5 266.969 20.5193   3
   4   3   5 261.464 18.3507   3
  -7   4   6 115.085 14.7671   2
  -7   3  -6 119.989 12.7850   2
  -7   3  -6 101.064 13.7714   1
   3   4  -6 108.698 12.9057   4
   4   3   6 103.697 11.3480   4
   4   3   6 125.984 13.1143   3
   3   4  -6 112.477 13.8123   3
  -7   3  -7 58.1467 9.65104   2
  -7   4   7 35.6571 10.9364   2
  -7   3  -7 32.2326 9.41681   1
   4   3   7 57.6696 9.01444   4
   3   4  -7 59.8979 10.7548   4
   3   4  -7 58.3354 11.2424   3
   4   3   7 52.1524 9.50164   3
  -7   3  -8 20.1600 6.85870   2
  -7   4   8 2.36880 8.00917   2
  -7   3  -8 11.6807 8.33105   1
   3   4  -8 4.90272 6.71877   4
   3   4  -8 30.3745 10.5194   3
   4   3   8 11.2053 6.37489   3
  -7   3  -9 471.461 24.4834   2
  -7   4   9 456.641 30.7326   2
  -7   3  -9 478.083 29.8547   1
   3   4  -9 494.112 28.2184   4
   4   3   9 443.400 25.7781   3
   3   4  -9 482.196 30.1516   3
  -7   4  10 437.393 30.1502   2
  -7   3 -10 443.411 23.2654   2
  -7   3 -10 465.773 29.9842   1
   3   4 -10 445.725 27.2479   4
   3   4 -10 429.307 29.6409   3
   4   3  10 408.405 25.3477   3
  -7   4  11 116.700 16.9625   2
  -7   3 -11 102.115 15.4060   1
   3   4 -11 102.405 14.3346   4
   4   3  11 97.3272 13.1380   3
   3   4 -11 113.603 17.1174   3
  -7   4  12 149.001 18.5896   2
  -7   3 -12 158.203 18.0975   1
   3   4 -12 154.656 17.3111   4
   4   3  12 136.253 15.0017   3
  -7   4  13 21.0679 9.98012   2
  -7   3 -13 47.6460 11.4823   1
   3   4 -13 21.3376 8.24150   4
   4   3  13 44.3786 10.1834   3
  -7   4  14-15.4816 9.38728   2
  -7   3 -14-4.67903 8.45498   1
   3   4 -14 0.35402 8.14040   4
   4   3  14-1.95467 6.84985   3
  -7   4  15 373.273 29.6800   2
  -7   3 -15 404.093 30.8464   1
   3   4 -15 416.659 29.0705   4
   4   3  15 396.075 27.1572   3
  -7   4  16 281.021 26.0789   2
  -7   3 -16 324.082 27.6379   1
   3   4 -16 322.566 26.0367   4
   4   3  16 283.316 23.8335   3
  -7   4  17 33.6879 11.2607   2
  -7   3 -17 15.3578 8.05129   1
   3   4 -17 19.8102 10.1925   4
   4   3  17 32.4843 10.2879   3
  -7   4  18 150.206 19.8492   2
  -7   3 -18 134.641 18.9854   1
   3   4 -18 122.439 18.0247   4
   4   3  18 149.234 18.4899   3
  -7   4  19-2.22233 7.54660   2
  -7   3 -19 16.1427 8.96531   1
   3   4 -19 1.75649 7.81814   4
   4   3  19 20.3080 10.4143   3
  -7   4  20 21.4508 9.79599   2
  -7   3 -20 1.84330 8.18000   1
   3   4 -20 20.9683 9.63807   4
   4   3  20-1.23086 8.17456   3
  -7   3 -21 156.911 21.4234   1
   3   4 -21 207.145 23.6753   4
   4   3  21 165.919 20.6426   3
  -7   3 -22 109.641 18.1044   1
   3   4 -22 103.072 18.0954   4
   4   3  22 110.812 17.8872   3
  -7   3 -23 6.05780 8.95748   1
   3   4 -23 9.63669 11.1639   4
   4   3  23 8.27671 9.08281   3
  -7   3 -24 50.4093 14.7517   1
   3   4 -24 77.3346 16.4585   4
   4   3  24 62.6932 15.1071   3
  -7   3 -25-16.6835 10.5393   1
   4  -7 -25 5.75718 9.23868   1
   3   4 -25-11.7884 11.0238   4
   4   3  25 7.68907 9.94588   3
  -8   4   0 530.375 31.2331   2
  -8   4   0 536.509 30.6751   1
   4   4   0 492.664 26.6303   4
   4   4   0 570.243 30.4230   3
  -8   4   1 287.552 23.2693   2
  -8   4  -1 281.230 22.0419   2
  -8   4   1 241.299 20.0810   1
  -8   4  -1 267.261 21.5958   1
   4   4   1 249.365 18.4569   4
   4   4  -1 258.700 19.2312   4
   4   4  -1 287.776 21.3331   3
   4   4   1 291.693 21.1920   3
  -8   4  -2 36.2342 9.54848   2
  -8   4   2 30.1008 10.1277   2
  -8   4   2 39.5118 9.42478   1
  -8   4  -2 36.4366 9.32550   1
   4   4  -2 53.3464 10.3395   4
   4   4   2 37.3044 8.26537   4
   4   4   2 41.8908 9.61688   3
   4   4  -2 44.9991 9.58500   3
  -8   4  -3 6.03177 6.58978   2
  -8   4   3 11.0737 8.61168   2
  -8   4   3 5.37128 7.26019   1
  -8   4  -3 8.48433 7.01828   1
   4   4   3 1.05464 5.16404   4
   4   4  -3 0.59352 5.89560   4
   4   4  -3 0.29919 6.64341   3
   4   4   3-2.63664 7.04093   3
  -8   4  -4 11.8988 7.37538   2
  -8   4   4 1.05157 8.21096   2
  -8   4  -4 2.99770 7.16336   1
   4   4   4 4.68833 5.63407   4
   4   4  -4-1.35930 6.38540   4
   4   4   4 7.70582 6.81443   3
   4   4  -4 2.69518 6.13683   3
  -8   4   5 354.979 26.3615   2
  -8   4  -5 311.423 22.3484   2
  -8   4  -5 307.040 23.8849   1
   4   4  -5 316.910 22.3334   4
   4   4   5 323.145 19.7169   4
   4   4  -5 346.129 24.8844   3
   4   4   5 315.268 21.9566   3
  -8   4   6 299.525 25.4360   2
  -8   4  -6 310.717 22.3358   2
  -8   4  -6 347.587 26.0242   1
   4   4   6 279.867 18.0281   4
   4   4  -6 322.925 22.8974   4
   4   4  -6 299.906 23.5451   3
   4   4   6 293.326 21.7446   3
  -8   4  -7 122.953 13.9902   2
  -8   4   7 107.332 16.1758   2
  -8   4  -7 124.598 16.8889   1
   4   4  -7 121.454 14.5246   4
   4   4   7 134.783 12.4198   4
   4   4  -7 120.047 15.8454   3
   4   4   7 120.874 14.0615   3
  -8   4   8 114.537 17.2817   2
  -8   4  -8 129.571 14.6111   2
  -8   4  -8 125.386 17.0237   1
   4   4  -8 137.024 16.0077   4
   4   4   8 120.404 14.1456   3
   4   4  -8 144.708 17.5931   3
  -8   4   9 33.7227 12.8224   2
  -8   4  -9 26.6851 8.44531   2
  -8   4  -9 32.1806 10.8151   1
   4   4  -9 34.3055 10.4541   4
   4   4   9 22.7316 8.45740   3
   4   4  -9 29.9825 10.2674   3
  -8   4  10 18.3298 8.95161   2
  -8   4 -10 40.8132 11.3940   1
   4   4 -10 26.5651 9.92596   4
   4   4 -10 16.1849 9.11145   3
   4   4  10 24.8205 8.70908   3
  -8   4  11 259.825 24.7805   2
  -8   4 -11 279.603 24.8346   1
   4   4 -11 251.856 21.9871   4
   4   4 -11 234.986 23.8562   3
   4   4  11 248.751 20.8842   3
  -8   4  12 192.723 21.9669   2
  -8   4 -12 215.876 21.9627   1
   4   4 -12 181.341 19.6664   4
   4   4  12 196.144 19.2437   3
  -8   4  13 36.5962 12.3546   2
  -8   4 -13 15.8205 9.47774   1
   4   4 -13 26.0153 10.8931   4
   4   4  13 23.2433 8.63185   3
  -8   4  14 117.190 17.9489   2
  -8   4 -14 157.973 20.8402   1
   4   4 -14 145.627 18.6607   4
   4   4  14 127.327 16.6787   3
  -8   4  15 25.3082 10.4638   2
  -8   4 -15 42.1533 13.0494   1
   4   4 -15 43.6901 12.5503   4
   4   4  15 31.1262 9.23822   3
  -8   4  16 22.9957 10.4354   2
  -8   4 -16 33.5399 12.3152   1
   4   4 -16 21.7913 10.8381   4
   4   4  16 23.5588 9.66475   3
  -8   4  17 141.425 20.1133   2
  -8   4 -17 135.080 20.0016   1
   4   4 -17 162.855 20.6462   4
   4   4  17 154.331 18.6299   3
  -8   4  18 12.2979 10.0656   2
  -8   4 -18 26.9121 11.3329   1
   4   4 -18 25.9505 11.4544   4
   4   4  18 33.4784 11.0810   3
  -8   4  19-2.09486 9.65538   2
  -8   4 -19 13.6262 12.0835   1
   4   4 -19 8.67618 9.28813   4
   4   4  19 9.65625 8.23359   3
  -8   4  20 69.4412 15.7997   2
  -8   4 -20 49.5923 14.3151   1
   4   4 -20 67.3073 14.7071   4
   4   4  20 84.3296 14.9087   3
  -8   4 -21-1.68375 10.1696   1
   4   4 -21 8.50048 8.55511   4
   4   4  21 23.4958 10.9355   3
  -8   4 -22 45.8879 13.8148   1
   4   4 -22 15.1130 9.81498   4
   4   4  22 8.37461 9.19732   3
  -8   4 -23 71.6046 17.2701   1
   4   4 -23 63.2087 16.2632   4
   4   4  23 81.2984 17.1390   3
   4   4  24-3.16336 10.7506   3
  -3   5 -28 85.4059 18.0308   4
  -2   5  28 67.6069 17.3868   3
  -2  -3 -27-1.90643 11.5071   1
  -3   5 -27-2.29352 9.68577   4
  -2   5  27 19.8300 11.5358   3
  -3   5 -26 26.6721 10.0087   1
  -2  -3 -26 38.2037 13.5987   1
  -3   5 -26 24.6901 12.6056   4
  -2   5  26 25.4438 11.4877   3
  -3   5 -25 235.207 23.8584   1
  -2  -3 -25 261.986 26.3040   1
  -3   5 -25 272.772 28.8847   4
  -2   5  25 270.796 27.4660   3
  -3   5 -24 18.7299 10.2909   1
  -2  -3 -24 0.70788 8.57641   1
  -3   5 -24 11.0984 10.2890   4
  -2   5  24 14.0931 9.78280   3
  -3   5 -23-1.66188 9.47232   1
  -2  -3 -23 5.50502 9.00131   1
  -3   5 -23 20.3661 11.4641   4
  -2   5  23-8.27885 9.51536   3
  -2  -3 -22 216.573 22.7660   1
  -3   5 -22 185.687 21.5033   1
  -3   5 -22 198.778 23.6713   4
  -2   5  22 188.510 22.0869   3
  -3   5 -21 2.11311 8.83790   1
   5  -2 -21 4.53623 7.61972   1
  -2  -3 -21-13.8706 9.40439   1
  -3   5 -21-5.71030 10.1746   4
  -2   5  21-1.23030 9.00994   3
  -3   5 -20 115.949 17.0309   1
  -2  -3 -20 115.471 16.6674   1
   5  -2 -20 96.3505 12.9360   4
  -3   5 -20 132.565 18.7154   4
  -2   5  20 148.656 18.6957   3
  -3   5 -19 661.135 36.8345   1
  -2  -3 -19 742.043 39.4636   1
   5  -2 -19 672.556 33.2290   4
  -3   5 -19 733.381 41.5639   4
  -2   5  19 640.419 36.8379   3
  -2  -3 -18 5.95608 7.14702   1
  -3   5 -18-7.89054 8.46906   1
  -3   5 -18 24.6159 10.9187   4
   5  -2 -18 4.91670 5.19941   4
  -2   5  18 7.33722 6.89192   3
  -2   5  17 21.2637 7.07821   2
  -3   5 -17 28.4090 9.60442   1
  -2  -3 -17 19.5079 9.04983   1
  -3   5 -17 22.7604 10.5131   4
   5  -2 -17 21.8881 7.13419   4
  -2   5  17 16.3278 8.14321   3
  -2   5  16 362.126 22.7710   2
  -3  -2  16 341.508 22.2249   2
  -3   5 -16 351.871 24.8831   1
  -2  -3 -16 393.635 26.1032   1
   5  -2 -16 313.608 21.1323   4
  -3   5 -16 330.653 26.1339   4
  -2   5  16 356.766 24.8588   3
  -3  -2  15 3.50659 5.87800   2
  -2   5  15 13.2930 6.19132   2
  -3   5 -15 12.6397 7.73072   1
  -2  -3 -15 8.87845 7.19580   1
   5  -2 -15 5.23321 6.11947   4
  -3   5 -15 0.78373 7.90267   4
  -2   5  15 6.06200 6.77389   3
  -3  -2  14 198.817 16.6159   2
  -2   5  14 154.132 14.8971   2
  -2  -3 -14 191.543 18.0889   1
  -3   5 -14 184.099 17.3381   1
   5  -2 -14 153.012 14.2261   4
  -3   5 -14 216.855 20.5684   4
  -2   5  14 202.281 18.1010   3
  -2   5  13 928.883 37.8412   2
  -2  -3 -13 850.401 37.4472   1
  -3   5 -13 886.787 39.1981   1
   5  -2 -13 923.490 36.5057   4
  -3   5 -13 920.856 42.0549   4
  -2   5  13 901.724 38.3392   3
  -2   5  12 12.0859 6.47067   2
  -2  -3 -12 4.44608 6.12980   1
  -3   5 -12 2.40907 5.40196   1
   5  -2 -12-0.38521 5.36323   4
  -3   5 -12 7.53193 7.44398   4
  -2   5  12 5.22513 6.18832   3
  -3   5 -11 52.6796 7.24357   2
  -2   5  11 48.4045 9.34381   2
  -3   5 -11 49.1938 9.63346   1
  -2  -3 -11 45.1799 8.57129   1
  -3   5 -11 30.7763 9.64160   4
   5  -2 -11 37.9301 8.36250   4
  -2   5  11 39.4161 8.59358   3
  -3   5 -10 339.497 17.8618   2
  -2   5  10 389.860 22.6095   2
  -3   5 -10 368.532 22.1228   1
  -2  -3 -10 362.955 20.8397   1
   5  -2 -10 354.694 20.5836   4
  -3   5 -10 365.565 23.8626   4
  -2   5  10 358.834 21.2955   3
  -3   5  -9 123.534 10.7024   2
  -2   5   9 135.858 13.4632   2
  -3   5  -9 136.675 13.5257   1
  -2  -3  -9 135.438 12.3626   1
   5  -2  -9 124.474 12.1616   4
  -3   5  -9 128.720 13.7571   4
  -2   5   9 125.804 12.6115   3
  -2   5   8 540.908 26.7328   2
  -3   5  -8 542.204 23.5976   2
  -3   5  -8 582.542 27.3957   1
  -2  -3  -8 520.956 23.7598   1
  -3   5  -8 569.741 28.2867   4
   5  -2  -8 510.982 24.6254   4
  -2   5   8 531.106 25.2011   3
  -3   5  -8 588.234 27.7606   3
  -2   5   7 433.131 23.5439   2
  -3   5  -7 393.091 20.0415   2
  -3   5  -7 431.561 22.8773   1
  -2  -3  -7 475.354 21.3870   1
  -3   5  -7 409.255 23.4053   4
   5  -2  -7 447.150 22.4802   4
  -3   5  -7 438.943 22.9115   3
  -2   5   7 442.155 22.2023   3
  -3   5  -6 21.4364 5.83937   2
  -2   5   6 19.4461 6.59934   2
  -3   5  -6 15.4308 6.31771   1
  -2  -3  -6 21.1392 5.63194   1
   5  -2  -6 13.8380 6.23130   4
  -3   5  -6 13.1041 5.96619   4
  -3   5  -6 25.3418 6.26576   3
  -2   5   6 12.5571 5.49206   3
  -2   5   5 38.9701 7.99178   2
  -3   5  -5 49.3822 7.80146   2
  -3   5  -5 44.9150 7.50481   1
  -2  -3  -5 55.4151 6.95317   1
  -3   5  -5 63.4752 9.67948   4
   5  -2  -5 60.9568 9.64637   4
  -3   5  -5 45.7528 7.92365   3
  -2   5   5 37.0494 7.33496   3
  -3   5  -4 190.765 14.2449   2
  -2   5   4 214.187 15.7616   2
  -2  -3  -4 209.533 11.9564   1
  -3   5  -4 193.769 14.2981   1
  -3   5  -4 185.851 14.3570   4
  -3   5  -4 221.377 14.3282   3
  -2   5   4 217.377 14.4791   3
  -2   5   3 704.734 29.7881   2
  -3   5  -3 649.957 27.7025   2
  -2  -3  -3 684.826 22.9730   1
  -3   5  -3 734.478 28.8470   1
  -2   5   3 674.763 21.3041   4
  -3   5  -3 691.374 28.1701   4
  -3   5  -3 720.839 26.8768   3
  -2   5   3 701.032 27.4737   3
  -3   5  -2 1224.64 40.9945   2
  -2   5   2 1213.39 41.8392   2
  -3  -2   2 1134.84 26.3870   1
  -3   5  -2 1288.85 40.5781   1
  -2  -3  -2 1253.09 33.1282   1
  -3   5  -2 1238.56 39.1776   4
  -2   5   2 1209.54 33.4685   4
  -3   5  -2 1225.39 38.1062   3
  -2   5   2 1247.90 39.0188   3
  -2   5   1 24.5502 6.79062   2
  -3   5  -1 14.5157 6.10941   2
  -3  -2   1 13.5334 2.46967   1
  -3   5  -1 20.3356 5.89775   1
  -2  -3  -1 19.7657 3.49314   1
  -3   5  -1 14.2009 4.80161   4
  -2   5   1 11.6736 3.56528   4
  -3   5  -1 18.4961 4.74787   3
  -2   5   1 17.6854 5.76700   3
  -3   5   0 56.0888 9.09685   2
  -2   5   0 57.8809 8.97798   2
  -3  -2   0 64.8508 5.06319   1
  -2  -3   0 58.5911 4.72812   1
  -3   5   0 64.9689 8.49298   1
  -3   5   0 54.2108 6.73770   4
  -2   5   0 57.1685 6.60834   4
  -2   5   0 60.7661 7.86708   3
  -3   5   0 61.1356 7.63426   3
  -2   5  -1 24.0965 6.39799   2
  -3   5   1 24.8634 7.21024   2
  -3  -2  -1 19.9003 3.27368   1
  -2  -3   1 23.2321 2.89084   1
  -2   5  -1 19.6801 4.67919   4
  -2   5  -1 20.5595 5.05753   3
  -3   5   1 31.5224 5.75271   3
  -3   5   2 80.1704 10.6582   2
  -2   5  -2 81.7928 9.89579   2
  -3  -2  -2 72.7732 6.37027   1
  -2   5  -2 77.3870 8.02667   1
  -2  -3   2 75.6314 3.78710   1
  -2   5  -2 74.4031 8.21849   4
  -2   5  -2 87.7202 9.22950   3
  -3   5   2 77.5278 8.15319   3
  -3   5   3 730.454 31.4078   2
  -2   5  -3 723.270 29.4896   2
  -3  -2  -3 737.768 24.3407   1
  -2   5  -3 757.894 27.7402   1
  -2   5  -3 723.034 27.7856   4
  -2   5  -3 733.690 28.9392   3
  -3   5   3 797.713 27.6668   3
   5  -2   3 745.146 19.1536   3
  -3   5   4 925.523 37.4605   2
  -2   5  -4 1077.11 36.3904   2
  -2   5  -4 1030.46 34.2436   1
  -3  -2  -4 955.904 30.7387   1
  -2   5  -4 1011.08 34.9157   4
  -3   5   4 961.441 32.7098   3
  -2   5  -4 1020.65 36.0387   3
   5  -2   4 989.563 26.0785   3
  -2   5  -5 63.0821 8.69823   2
  -3   5   5 57.9851 9.33111   2
  -3  -2  -5 60.2319 6.98269   1
  -2   5  -5 67.1674 7.86231   1
  -2   5  -5 72.9646 9.35614   4
   5  -2   5 64.2274 5.49842   3
  -2   5  -5 69.3334 9.46155   3
  -3   5   5 75.3374 8.49584   3
  -2   5  -6 26.1380 6.17023   2
  -3   5   6 22.0895 7.02740   2
  -3  -2  -6 31.9194 5.89827   1
  -2   5  -6 28.8273 6.34604   1
  -2   5  -6 23.0918 6.65107   4
  -3   5   6 28.2650 6.65219   3
   5  -2   6 18.3622 3.69073   3
  -2   5  -6 10.0448 7.26556   3
  -2   5  -7 14.8967 5.32055   2
  -3   5   7 23.4207 7.88821   2
  -3  -2  -7 16.9911 5.45929   1
  -2   5  -7 16.3837 5.74532   1
   5  -3  -7 18.6658 6.59264   4
  -2   5  -7 13.4305 6.51280   4
  -2   5  -7 17.9618 7.24931   3
  -3   5   7 16.4013 5.51874   3
   5  -2   7 18.7052 4.40839   3
  -3   5   8 20.2483 7.17249   2
  -3  -2  -8 26.0864 6.26544   1
  -2   5  -8 19.0937 5.52530   1
   5  -3  -8 23.1392 6.59486   4
  -2   5  -8 19.0065 6.75728   4
   5  -2   8 23.2447 5.06022   3
  -3   5   8 27.9547 6.79309   3
  -2   5  -8 18.3058 6.70539   3
  -3   5   9 379.717 23.2417   2
  -2   5  -9 395.871 21.3548   1
  -3  -2  -9 414.182 21.3021   1
  -2   5  -9 370.126 22.6131   4
   5  -3  -9 388.398 20.1577   4
  -3   5   9 439.270 21.9524   3
   5  -2   9 388.909 18.5022   3
  -2   5  -9 380.020 23.9122   3
  -3   5  10 888.270 37.9994   2
  -2   5 -10 978.439 36.2753   1
  -3  -2 -10 844.862 34.0280   1
  -2   5 -10 965.158 39.1141   4
   5  -3 -10 847.797 32.4637   4
  -3   5  10 871.989 34.1887   3
  -3   5  11 315.897 21.7893   2
  -2   5 -11 341.695 20.7745   1
  -3  -2 -11 346.241 20.8006   1
  -2   5 -11 317.056 21.9801   4
   5  -3 -11 354.725 19.6362   4
  -3   5  11 338.082 20.5010   3
  -3   5  12 42.1672 9.85804   2
  -2   5 -12 23.9029 7.42768   1
  -3  -2 -12 28.6452 8.37233   1
   5  -3 -12 28.7536 6.82058   4
  -2   5 -12 21.7619 8.78376   4
  -3   5  12 20.2726 7.27175   3
  -3   5  13 23.7072 7.31489   2
  -2   5 -13 44.1427 9.25685   1
  -3  -2 -13 31.6388 8.82379   1
   5  -3 -13 21.4356 6.19947   4
  -2   5 -13 33.7340 10.1983   4
  -3   5  13 30.7409 8.58303   3
  -3   5  14 0.34363 6.08459   2
  -2   5 -14 14.7331 7.31946   1
  -3  -2 -14 7.31713 7.16825   1
   5  -3 -14 0.70834 4.28155   4
  -2   5 -14 14.8594 8.87986   4
  -3   5  14-1.22154 5.51380   3
  -3   5  15 217.312 18.3070   2
  -3  -2 -15 215.705 18.8595   1
  -2   5 -15 201.082 17.9832   1
  -2   5 -15 190.459 19.4497   4
   5  -3 -15 192.195 15.0086   4
  -3   5  15 195.156 17.6747   3
  -3   5  16 245.477 19.5437   2
  -2   5 -16 271.231 21.2888   1
  -3  -2 -16 238.555 20.3692   1
   5  -3 -16 216.277 16.3644   4
  -2   5 -16 266.739 23.6732   4
  -3   5  16 259.415 20.8358   3
  -3   5  17 263.317 20.1980   2
  -2   5 -17 271.870 21.3111   1
  -3  -2 -17 282.880 22.6846   1
  -2   5 -17 248.143 22.9128   4
   5  -3 -17 235.002 17.2475   4
  -3   5  17 285.231 22.0973   3
  -2   5 -18 20.6502 8.90248   1
  -3  -2 -18 9.70632 7.33219   1
  -2   5 -18 24.1732 10.2884   4
  -3   5  18 17.4823 8.83629   3
  -2   5 -19 38.7243 10.8151   1
  -3  -2 -19 26.4366 8.83780   1
  -2   5 -19 54.9565 13.3824   4
  -3   5  19 31.7276 9.29029   3
  -2   5 -20 3.05784 7.68099   1
  -3  -2 -20 2.47335 7.57517   1
  -2   5 -20 6.07938 9.15271   4
  -3   5  20 5.61491 8.89040   3
  -2   5 -21 43.1920 11.2075   1
  -3  -2 -21 43.5365 11.3491   1
  -2   5 -21 61.9390 14.1097   4
  -3   5  21 31.6463 12.0712   3
  -3  -2 -22 170.446 20.4054   1
  -2   5 -22 170.334 22.0125   4
  -3   5  22 135.502 18.8385   3
  -3  -2 -23 6.46728 8.22529   1
   5  -3 -23 38.9230 12.8968   1
  -2   5 -23 31.4226 11.3957   4
  -3   5  23 7.23457 8.13556   3
  -3  -2 -24 30.0822 12.7728   1
   5  -3 -24 7.17379 7.92730   1
  -2   5 -24 15.0127 10.0844   4
  -3   5  24 10.3635 8.21793   3
  -3  -2 -25 23.1035 11.1604   1
   5  -3 -25 15.2425 8.35824   1
  -2   5 -25 38.7692 14.5942   4
  -3   5  25 26.6428 12.2351   3
   5  -2  25 14.9038 9.91999   3
  -3  -2 -26 4.93378 8.74311   1
  -2   5 -26 20.7956 13.1969   4
  -3   5  26-3.02449 8.52004   3
   5  -2  26 4.70119 10.7547   3
  -3  -2 -27 32.6012 13.1314   1
  -2   5 -27 33.4996 12.3843   4
  -3   5  27 13.5973 9.98003   3
   5  -2  27 17.2472 13.1753   3
  -2   5 -28 27.8585 12.4298   4
   5  -2  28 31.0264 13.6021   3
  -3   5  28 35.8289 12.8145   3
  -4   5 -29 8.80993 10.6912   1
  -4   5 -28-20.1080 12.7858   1
  -4   5 -28 5.11820 11.2467   4
  -4   5 -27-6.28349 9.58445   1
  -1  -4 -27 13.7404 10.9595   1
  -4   5 -27 9.24492 11.0434   4
  -1   5  27 30.5545 14.5572   3
  -4   5 -26 7.67957 8.77099   1
  -1  -4 -26 16.0299 10.4978   1
  -4   5 -26-2.94591 9.25791   4
  -1   5  26 10.3246 10.6150   3
  -1  -4 -25 9.73864 8.12654   1
  -4   5 -25 16.2156 9.21999   1
  -4   5 -25 21.3896 13.0685   4
  -1   5  25 22.9099 13.1078   3
  -4   5 -24 22.2122 9.10012   1
  -1  -4 -24 42.0625 12.9920   1
  -4   5 -24 59.0641 14.6053   4
  -1   5  24 70.4516 15.4962   3
  -1  -4 -23 29.3488 10.4834   1
  -4   5 -23 26.4056 10.2546   1
  -4   5 -23 22.3867 11.8424   4
   5  -1 -23 54.0521 12.1722   4
  -1   5  23 26.1933 11.4943   3
  -1  -4 -22 21.5921 12.0315   1
  -4   5 -22 15.0074 11.5709   1
   5  -1 -22 6.10308 6.52979   4
  -4   5 -22-3.74421 11.2589   4
  -1   5  22-12.3580 10.8426   3
  -1  -4 -21 12.3416 8.87277   1
  -4   5 -21 21.7852 11.7793   1
   5  -1 -21 27.8766 9.22600   4
  -4   5 -21 23.9955 10.6158   4
  -1   5  21 20.7572 10.2794   3
  -4   5 -20 29.4521 11.3933   1
   5  -1 -20 17.5307 7.67634   4
  -4   5 -20-1.03398 17.7908   4
  -1   5  20 39.9349 12.6983   3
  -4   5 -19 102.866 15.7773   1
  -1  -4 -19 65.1199 13.0614   1
  -4   5 -19 69.8147 14.5917   4
   5  -1 -19 69.3583 11.9824   4
  -1   5  19 75.5560 14.0628   3
  -4   5 -18 215.605 21.7982   1
  -1  -4 -18 211.677 20.5757   1
  -4   5 -18 226.967 23.7457   4
   5  -1 -18 191.117 17.8369   4
  -1   5  18 188.391 20.0439   3
  -4  -1  17 64.2969 11.3822   2
  -4   5 -17 52.6684 12.6525   1
  -1  -4 -17 54.1758 12.2993   1
  -4   5 -17 87.4928 15.3302   4
   5  -1 -17 54.4093 10.5719   4
  -1   5  17 56.0430 12.9086   3
  -4  -1  16-2.44208 6.11309   2
  -1   5  16 6.36420 5.77428   2
  -1  -4 -16-2.51851 7.40035   1
  -4   5 -16 9.56745 8.07737   1
  -4   5 -16 5.10200 8.24093   4
   5  -1 -16-3.48000 6.51924   4
  -1   5  16-3.78672 8.02281   3
  -1   5  15 42.4658 8.41884   2
  -4  -1  15 33.4399 8.84354   2
  -1  -4 -15 42.7392 9.94760   1
  -4   5 -15 48.2192 11.2119   1
   5  -1 -15 29.5526 8.15447   4
  -4   5 -15 43.6398 12.6834   4
  -1   5  15 39.0225 10.2554   3
  -1   5  14 28.7617 8.13170   2
  -4  -1  14 28.0807 8.23948   2
  -4   5 -14 18.0423 8.48555   1
  -1  -4 -14 24.1902 8.79598   1
   5  -1 -14 38.1142 9.06999   4
  -4   5 -14 21.5575 9.23104   4
  -1   5  14 23.9118 8.51678   3
  -1   5  13 215.393 16.8956   2
  -4  -1  13 201.674 17.5311   2
  -4   5 -13 216.814 19.3920   1
  -1  -4 -13 207.822 18.1116   1
  -4   5 -13 241.484 21.3527   4
   5  -1 -13 211.875 17.7281   4
  -1   5  13 219.026 18.4280   3
  -1   5  12 586.995 28.8793   2
  -4  -1  12 563.970 29.3848   2
  -4   5 -12 603.251 32.1766   1
  -1  -4 -12 613.810 30.2702   1
  -4   5 -12 606.183 33.5627   4
   5  -1 -12 581.445 29.2300   4
  -1   5  12 591.287 30.2621   3
  -4   5 -11 144.140 11.3927   2
  -4  -1  11 139.735 14.8246   2
  -1   5  11 160.192 14.4326   2
  -1  -4 -11 151.705 14.7223   1
  -4   5 -11 137.115 15.3282   1
   5  -1 -11 158.342 15.0708   4
  -4   5 -11 153.144 16.7635   4
  -1   5  11 151.456 15.0086   3
  -1   5  10 12.7516 6.97173   2
  -4   5 -10 9.01764 4.05446   2
  -4  -1  10 10.5021 7.12906   2
  -1  -4 -10 12.9449 6.49775   1
  -4   5 -10 6.27937 6.64146   1
   5  -1 -10 12.6356 5.92877   4
  -4   5 -10 18.4592 8.50623   4
  -1   5  10 4.74773 6.71998   3
  -1   5   9 32.7075 7.86627   2
  -4  -1   9 41.4228 8.82751   2
  -4   5  -9 31.8804 6.52899   2
  -4   5  -9 28.2773 8.95993   1
  -1  -4  -9 35.2288 7.98873   1
  -4   5  -9 37.6039 9.19786   4
   5  -1  -9 29.9368 7.90006   4
  -1   5   9 48.5549 9.81787   3
  -1   5   8 19.5685 6.99192   2
  -4   5  -8 21.4165 5.37803   2
  -4   5  -8 20.0860 7.89936   1
   5  -1  -8 25.0091 7.98774   4
  -4   5  -8 16.1161 7.50444   4
  -1   5   8 32.5144 8.45225   3
  -1   5   7 213.298 16.1099   2
  -4   5  -7 210.949 14.5247   2
  -4   5  -7 202.483 16.8130   1
  -4   5  -7 239.806 18.4080   4
   5  -1  -7 209.044 16.0054   4
  -1   5   7 211.628 15.9966   3
  -4   5  -6 1758.13 54.7956   2
  -1   5   6 1956.26 59.1903   2
  -4   5  -6 2015.42 60.5883   1
   5  -1  -6 1948.39 58.4051   4
  -4   5  -6 2091.84 62.0547   4
  -4   5  -6 2011.50 56.4798   3
  -1   5   6 1988.11 58.2956   3
  -1   5   5 294.292 18.9697   2
  -4   5  -5 281.932 17.5699   2
  -4   5  -5 317.009 19.6849   1
   5  -1  -5 330.645 19.5360   4
  -1   5   5 307.016 10.4950   4
  -4   5  -5 319.002 20.2428   4
  -4   5  -5 331.775 17.5826   3
  -1   5   5 280.694 17.7506   3
  -1   5   4 50.6453 8.66111   2
  -4   5  -4 34.6051 7.86162   2
  -4   5  -4 29.6520 7.04098   1
   5  -1  -4 46.7114 8.54745   4
  -4   5  -4 42.9139 8.26420   4
  -1   5   4 39.9399 3.99762   4
  -4   5  -4 43.6430 6.50595   3
  -1   5   4 35.8451 7.28291   3
  -4   5  -3 13.5819 6.10280   2
  -1   5   3 20.9856 6.42313   2
  -4  -1   3 15.9275 2.62271   1
  -4   5  -3 13.3495 6.22446   1
  -1   5   3 16.7665 3.10725   4
  -1   5   3 25.4090 6.77716   3
  -4   5  -3 18.1426 4.55810   3
  -4   5  -2 73.4194 9.90365   2
  -1   5   2 82.8596 9.94622   2
  -4   5  -2 74.0453 9.96361   1
  -4  -1   2 73.3933 5.42694   1
  -1   5   2 69.6350 6.00554   4
   5  -1  -2 63.9211 5.58180   3
  -4   5  -2 84.2718 7.81015   3
  -1   5   2 83.5452 9.80151   3
  -4   5  -1 82.6932 10.7242   2
  -1   5   1 77.2282 9.89893   2
  -4  -1   1 72.9036 6.07579   1
  -4   5  -1 88.0083 10.2682   1
  -1   5   1 83.4679 6.89438   4
   5  -1  -1 73.3002 5.44347   3
  -1   5   1 78.7431 9.53114   3
  -4   5  -1 74.7195 7.21270   3
  -1   5   0 2043.60 58.6703   2
  -4   5   0 1994.47 59.9963   2
  -4  -1   0 1970.35 49.1697   1
  -4   5   0 2030.19 58.3621   1
  -1   5   0 1998.71 50.9885   4
  -4   5   0 1920.00 50.9413   3
   5  -1   0 1957.74 45.7054   3
  -1   5   0 2106.25 58.3908   3
  -4   5   1 535.595 26.8574   2
  -1   5  -1 573.262 26.0959   2
  -4  -1  -1 530.222 20.2381   1
  -4   5   1 570.418 25.4468   1
  -1   5  -1 568.210 21.5990   4
   5  -1   1 545.752 16.8914   3
  -4   5   1 563.960 20.8743   3
  -1   5  -1 578.109 25.6723   3
  -1   5  -2 143.423 12.8722   2
  -4   5   2 154.690 14.3761   2
  -4  -1  -2 138.254 9.83572   1
  -1   5  -2 151.671 10.9843   4
   5  -1   2 141.093 7.49792   3
  -4   5   2 150.509 10.0816   3
  -1   5  -2 136.650 12.3679   3
  -4   5   3 16.2111 7.49899   2
  -4  -1  -3 13.8556 4.24573   1
  -1   5  -3 13.5921 5.07838   4
  -4   5   3 10.6029 3.65405   3
   5  -1   3 6.28629 2.52977   3
  -1   5  -3 5.63555 5.40221   3
  -4   5   4 75.0791 11.3055   2
  -1   5  -4 83.7358 7.86376   1
  -4  -1  -4 86.0782 8.43419   1
  -1   5  -4 60.3166 8.04404   4
   5  -1   4 87.2904 6.70411   3
  -4   5   4 90.0319 8.00045   3
  -1   5  -4 85.8483 10.3158   3
  -4   5   5 302.912 21.0542   2
  -4  -1  -5 323.078 17.0520   1
  -1   5  -5 317.286 15.5366   1
  -1   5  -5 321.065 18.1120   4
  -1   5  -5 314.707 19.9916   3
   5  -1   5 302.079 13.7008   3
  -4   5   5 339.939 16.5223   3
  -4   5   6 1475.71 53.1800   2
  -4  -1  -6 1511.38 46.8770   1
  -1   5  -6 1730.74 46.1356   1
  -1   5  -6 1685.09 50.2760   4
   5  -1   6 1629.37 43.2612   3
  -1   5  -6 1637.99 52.7394   3
  -4   5   6 1581.83 45.6238   3
  -4   5   7 431.489 25.6639   2
  -4  -1  -7 435.353 21.6164   1
  -1   5  -7 461.935 20.2010   1
  -1   5  -7 451.139 23.3673   4
  -1   5  -7 491.575 26.2333   3
  -4   5   7 479.350 21.1361   3
   5  -1   7 447.087 19.0168   3
  -4   5   8 178.099 16.8074   2
  -1   5  -8 201.585 12.9233   1
  -4  -1  -8 199.787 14.3484   1
   5  -4  -8 194.472 13.6062   4
  -1   5  -8 200.836 15.9089   4
   5  -1   8 189.863 12.5206   3
  -1   5  -8 204.718 17.4691   3
  -4   5   8 217.935 14.2160   3
  -4   5   9 7.29670 7.43356   2
  -4  -1  -9 6.09485 5.09585   1
  -1   5  -9 1.25362 3.62184   1
  -1   5  -9 2.68739 6.14825   4
   5  -4  -9-1.85980 3.92039   4
  -4   5   9 3.78540 4.55860   3
   5  -1   9 2.59488 4.24957   3
  -1   5  -9 6.61875 7.34515   3
  -4   5  10 14.6660 8.14158   2
  -1   5 -10 12.0490 4.85004   1
  -4  -1 -10 9.38895 5.13084   1
  -1   5 -10 12.8739 7.25938   4
   5  -4 -10 23.9317 5.97462   4
  -1   5 -10 16.7369 8.09684   3
  -4   5  10 5.40925 4.89507   3
   5  -1  10 11.2392 5.44498   3
  -4   5  11 540.092 30.0714   2
  -4  -1 -11 510.732 26.4653   1
  -1   5 -11 533.006 24.7634   1
  -1   5 -11 540.675 28.5069   4
   5  -4 -11 524.827 23.1400   4
  -4   5  11 542.449 25.4124   3
   5  -1  11 536.569 25.1034   3
  -4   5  12 614.290 32.2545   2
  -1   5 -12 630.287 27.5684   1
  -4  -1 -12 599.510 29.5884   1
  -1   5 -12 628.500 31.9063   4
   5  -4 -12 571.735 24.7747   4
  -4   5  12 601.514 27.8730   3
   5  -1  12 600.774 27.8092   3
  -4   5  13 39.3382 9.10042   2
  -1   5 -13 48.3574 8.35910   1
  -4  -1 -13 15.9639 6.44143   1
  -1   5 -13 47.2296 10.4924   4
   5  -4 -13 43.5182 6.91922   4
  -4   5  13 45.0274 8.89852   3
   5  -1  13 44.9138 8.56800   3
  -4   5  14 289.838 22.3331   2
  -4  -1 -14 226.225 19.1164   1
  -1   5 -14 229.715 17.2380   1
  -1   5 -14 268.254 21.6900   4
  -4   5  14 256.510 19.0012   3
   5  -1  14 237.449 18.4734   3
  -4   5  15-3.36702 6.52833   2
  -4  -1 -15 8.40597 7.17469   1
  -1   5 -15-5.79567 5.66741   1
  -1   5 -15 1.85549 7.34039   4
  -4   5  15-0.65408 6.28837   3
   5  -1  15-3.24202 5.98407   3
  -4   5  16 2.55320 6.17792   2
  -1   5 -16-5.68848 5.80790   1
  -4  -1 -16 5.62308 6.55784   1
  -1   5 -16 1.10642 7.34085   4
   5  -1  16-7.44303 7.91595   3
  -4   5  16 11.6754 8.19797   3
  -4   5  17 510.473 30.4538   2
  -4  -1 -17 534.814 31.5532   1
  -1   5 -17 537.168 32.8037   4
  -4   5  17 535.384 30.2815   3
   5  -1  17 470.226 29.2534   3
  -4   5  18 172.720 17.7543   2
  -4  -1 -18 224.992 21.1070   1
  -1   5 -18 239.837 22.8916   4
  -4   5  18 191.051 18.5613   3
   5  -1  18 200.672 19.5195   3
  -4  -1 -19 1.65810 7.21891   1
  -1   5 -19 11.3767 9.77574   4
  -4   5  19 4.99572 7.99207   3
   5  -1  19 4.78431 7.14342   3
  -4  -1 -20 146.115 18.0158   1
  -1   5 -20 163.299 19.7540   4
  -4   5  20 165.642 19.6037   3
   5  -1  20 158.439 18.5438   3
  -4  -1 -21-2.56090 8.39857   1
  -1   5 -21 1.10793 9.44696   4
  -4   5  21 7.26739 9.08499   3
   5  -1  21 2.15573 7.57772   3
  -4  -1 -22 6.15298 8.33568   1
  -1   5 -22 10.9563 9.29078   4
  -4   5  22-14.1068 11.4867   3
   5  -1  22 13.7485 9.47426   3
  -4  -1 -23 299.984 27.3776   1
  -1   5 -23 266.025 26.8646   4
   5  -1  23 266.560 26.1922   3
  -4   5  23 282.686 25.8052   3
   5  -4 -24 75.5484 15.8048   1
  -4  -1 -24 66.9971 14.9258   1
  -1   5 -24 67.8958 15.5818   4
  -4   5  24 31.8028 10.9664   3
   5  -1  24 51.6456 12.8188   3
   5  -4 -25 12.7454 9.29593   1
  -4  -1 -25 6.77465 8.86010   1
  -1   5 -25 4.79828 10.6537   4
   5  -1  25-9.96012 10.4300   3
  -4   5  25-16.1638 12.6973   3
  -4  -1 -26 72.2010 16.5266   1
   5  -4 -26 104.589 17.8206   1
  -1   5 -26 55.5412 14.6120   4
  -4   5  26 62.9921 15.9843   3
   5  -1  26 82.4546 17.4245   3
  -4  -1 -27 12.4461 11.3627   1
   5  -4 -27 8.11688 10.3293   1
  -1   5 -27 10.3461 8.89008   4
   5  -1  27-0.71768 10.0930   3
  -4   5  27 10.7720 10.1781   3
   5  -4 -28 2.03176 8.28365   1
   5  -1  28-1.80724 9.69551   3
  -4   5  28 4.11816 8.79046   3
   5  -4 -29 107.866 18.8619   1
   0  -5 -27 139.396 21.4687   1
  -5   5 -27 150.365 22.6191   1
  -5   5 -27 174.108 24.7686   4
   0   5  27 119.309 20.4964   3
   0  -5 -26 12.0726 10.9383   1
  -5   5 -26 8.12866 10.3425   1
   5   0 -26 6.58312 7.69788   4
  -5   5 -26 5.91753 9.83743   4
   0   5  26-1.15365 9.29977   3
  -5   5 -25-3.65762 9.09747   1
   0  -5 -25 11.7712 10.3932   1
   5   0 -25-2.99609 7.60685   4
  -5   5 -25 20.3259 12.5931   4
   0   5  25 2.19293 9.12980   3
  -5   5 -24 162.940 22.1172   1
   0  -5 -24 133.874 19.9990   1
   5   0 -24 160.508 19.7044   4
  -5   5 -24 171.663 23.6963   4
   0   5  24 139.728 21.2573   3
  -5   5 -23-13.9149 9.42199   1
   0  -5 -23-23.2045 11.6663   1
   5   0 -23-5.32086 8.23987   4
  -5   5 -23-10.8245 9.44160   4
   0   5  23 6.54402 10.0740   3
  -5   5 -22 33.0747 12.4582   1
   0  -5 -22 39.4779 12.7182   1
   5   0 -22 40.4760 11.3167   4
  -5   5 -22 52.5205 14.7622   4
   0   5  22 28.9645 10.5997   3
   0  -5 -21 498.926 34.1255   1
  -5   5 -21 456.028 33.8817   1
  -5   5 -21 471.359 35.7777   4
   5   0 -21 447.940 30.6456   4
   0   5  21 488.692 34.6177   3
   0  -5 -20 11.4049 9.42025   1
  -5   5 -20-6.48274 10.7434   1
  -5   5 -20 5.27140 9.93217   4
   5   0 -20 15.7392 8.11939   4
   0   5  20 23.1059 11.0924   3
  -5   5 -19 48.6412 13.7882   1
   0  -5 -19 24.9636 10.2354   1
  -5   5 -19 40.2215 12.8928   4
   5   0 -19 24.4074 8.84207   4
   0   5  19 28.4266 10.5115   3
  -5   0  18 258.112 22.0325   2
  -5   5 -18 269.464 24.8572   1
   0  -5 -18 255.544 23.6379   1
   5   0 -18 257.792 21.7882   4
  -5   5 -18 223.870 24.2171   4
   0   5  18 277.536 24.7967   3
  -5   0  17-4.24112 7.12320   2
  -5   5 -17 1.74109 7.44207   1
   0  -5 -17 7.70275 8.23346   1
  -5   5 -17 18.8980 12.2690   4
   5   0 -17 6.05980 7.39118   4
   0   5  17-12.5205 8.43583   3
  -5   0  16 104.041 14.2995   2
  -5   5 -16 112.809 16.6881   1
   0  -5 -16 89.7295 14.1750   1
  -5   5 -16 122.269 18.5054   4
   5   0 -16 96.5314 13.7096   4
   0   5  16 97.7881 14.9191   3
  -5   0  15 883.723 40.1288   2
  -5   5 -15 751.998 40.0560   1
   0  -5 -15 809.413 39.0825   1
   5   0 -15 751.292 36.6950   4
  -5   5 -15 752.462 41.0415   4
   0   5  15 739.491 37.6369   3
  -5   0  14 13.2138 7.42396   2
  -5   5 -14 35.0122 10.8280   1
   5   0 -14 13.2052 7.29685   4
  -5   5 -14 19.5546 9.89898   4
   0   5  14 18.4170 8.68414   3
  -5   0  13 72.4151 12.1402   2
  -5   5 -13 78.1192 13.5405   1
   5   0 -13 58.3983 11.3948   4
  -5   5 -13 57.9080 12.8071   4
   0   5  13 92.9082 13.6803   3
  -5   0  12 339.676 23.3265   2
  -5   5 -12 344.124 24.9895   1
  -5   5 -12 354.388 26.3845   4
   5   0 -12 339.841 23.2880   4
   0   5  12 345.155 23.6218   3
  -5   0  11 42.5484 10.4962   2
  -5   5 -11 36.7221 6.43212   2
  -5   5 -11 46.3167 10.7645   1
   5   0 -11 36.4061 9.11910   4
  -5   5 -11 53.2470 12.1466   4
   0   5  11 45.4271 10.4289   3
  -5   5 -10 1.75454 3.92765   2
  -5   0  10 9.92646 7.34301   2
  -5   5 -10 2.75592 7.36985   1
   5   0 -10-9.40144 7.87125   4
   0   5  10-8.91147 7.62891   3
  -5   0   9 464.220 26.7250   2
  -5   5  -9 482.610 22.8202   2
  -5   5  -9 498.240 28.7274   1
   5   0  -9 451.618 25.9746   4
   0   5   9 457.151 25.8239   3
  -5   5  -8 34.7689 7.09008   2
  -5   0   8 41.7561 10.0724   2
  -5   5  -8 28.2032 9.92930   1
   5   0  -8 47.8323 10.1587   4
   0   5   8 32.4760 8.76658   3
  -5   5  -7 73.8379 9.56124   2
  -5   0   7 65.1099 10.6466   2
  -5   5  -7 79.9575 11.9513   1
   5   0  -7 82.2015 11.6208   4
   0   5   7 70.1060 10.0162   3
  -5   5  -6 287.825 18.0691   2
  -5   0   6 279.463 19.5137   2
  -5   5  -6 251.867 19.4622   1
   5   0  -6 267.551 18.4958   4
   0   5   6 273.915 19.0066   3
  -5   0   5 334.827 21.4292   2
  -5   5  -5 332.771 20.0217   2
  -5   5  -5 360.551 22.8806   1
   0   5   5 354.972 12.9967   4
   5   0  -5 332.814 20.5740   4
   0   5   5 375.061 21.6595   3
  -5   0   4 4.84929 8.33808   2
  -5   5  -4 2.63451 6.00052   2
  -5   5  -4 2.09542 6.95756   1
   5   0  -4 2.61436 6.00221   4
   0   5   4 3.32143 2.52422   4
   5   0  -4 9.90305 4.42039   3
   0   5   4-0.37306 4.88324   3
  -5   5  -3 54.7081 9.72923   2
  -5   0   3 43.6127 9.39620   2
  -5   0   3 49.5497 5.45695   1
  -5   5  -3 56.2230 9.97273   1
   0   5   3 56.4735 5.54758   4
   5   0  -3 51.8843 9.60105   4
   0   5   3 42.3998 8.31206   3
  -5   5  -3 60.2935 6.60806   3
   5   0  -3 49.9906 6.28908   3
  -5   0   2 20.8030 7.11036   2
  -5   5  -2 31.9958 8.44876   2
  -5   5  -2 15.1889 7.24812   1
  -5   0   2 18.3554 4.06550   1
   5   0  -2 24.0009 7.49241   4
   0   5   2 13.8453 3.70982   4
   0   5   2 9.60986 5.28999   3
  -5   5  -2 18.6301 3.83466   3
   5   0  -2 23.1600 4.83142   3
  -5   0   1 38.2060 8.00527   2
  -5   5  -1 47.5873 9.59463   2
  -5   5  -1 65.3486 9.95929   1
  -5   0   1 50.9603 6.21633   1
   0   5   1 42.9728 5.66009   4
   0   5   1 40.8331 7.66222   3
  -5   5  -1 40.9109 5.10342   3
   5   0  -1 40.4626 5.18605   3
  -5   0   0 21.4586 7.57098   2
  -5   5   0 25.7494 7.54909   2
  -5   0   0 31.1927 5.49114   1
  -5   5   0 29.1292 7.33457   1
   0   5   0 26.9671 4.90395   4
   5   0   0 28.7589 4.44033   3
   0   5   0 20.3729 6.45474   3
  -5   5   0 17.0771 3.43267   3
  -5   5   1 726.603 33.0532   2
  -5   5   1 666.741 30.0508   1
  -5   0  -1 745.692 27.0762   1
   0   5  -1 731.340 26.1265   4
   0   5  -1 734.256 31.4102   3
   5   0   1 707.564 23.8589   3
  -5   5   1 702.116 22.4346   3
  -5   5   2 267.955 20.5716   2
  -5   5   2 220.385 17.3655   1
  -5   0  -2 296.378 16.6843   1
   0   5  -2 297.526 16.3263   4
   0   5  -2 335.587 20.2451   3
   5   0   2 304.168 14.2187   3
  -5   5   3 4.38521 6.73372   2
  -5   0  -3 8.70856 4.94870   1
   0   5  -3 5.79295 4.20666   4
   5   0   3 6.24323 2.88145   3
  -5   5   3 5.10610 2.88190   3
   0   5  -3 2.34699 5.37246   3
  -5   5   4 9.01730 7.01418   2
  -5   0  -4 17.9889 5.70662   1
   0   5  -4 14.5678 5.32728   4
  -5   5   4 17.5765 3.78056   3
   5   0   4 19.2228 4.54766   3
   0   5  -4 19.6236 6.83414   3
  -5   5   5-1.33455 7.25915   2
  -5   0  -5 6.85328 5.29318   1
   0   5  -5-0.37307 4.93076   4
  -5   5   5 4.55208 3.28169   3
   0   5  -5 5.50938 6.61378   3
   5   0   5 6.81813 3.85608   3
  -5   5   6 19.3605 8.50743   2
   0   5  -6 24.7602 4.15571   1
  -5   0  -6 12.5972 5.44693   1
   0   5  -6 15.3478 6.14255   4
  -5   5   6 22.7400 4.90527   3
   5   0   6 22.1633 5.42481   3
   0   5  -6 12.1293 6.69870   3
  -5   5   7 686.755 34.6042   2
   0   5  -7 691.092 23.0612   1
  -5   0  -7 668.422 29.6710   1
   0   5  -7 705.440 30.4428   4
   0   5  -7 680.081 32.6751   3
  -5   5   7 699.412 25.2718   3
   5   0   7 613.831 25.2385   3
  -5   5   8 226.478 20.3674   2
   0   5  -8 311.963 14.3711   1
  -5   0  -8 339.826 20.7496   1
   0   5  -8 321.622 20.3241   4
   0   5  -8 287.912 21.4063   3
  -5   5   8 210.105 13.7608   3
   5   0   8 331.204 17.6530   3
  -5   5   9 80.3969 12.4935   2
  -5   0  -9 82.3774 11.1107   1
   0   5  -9 86.6071 11.7545   4
   5  -5  -9 78.7055 8.22195   4
   5   0   9 72.8667 9.26156   3
  -5   5   9 82.9850 8.89260   3
   0   5  -9 94.2189 13.9211   3
  -5   0 -10 15.9636 5.24273   2
  -5   5  10 8.26438 8.45001   2
  -5   0 -10 12.1955 6.29768   1
   0   5 -10 11.9325 7.61440   4
   0   5 -10-1.80569 7.50278   3
  -5   5  10 13.3226 5.47934   3
   5   0  10 12.0638 5.53799   3
  -5   0 -11 25.3745 5.98764   2
  -5   5  11 26.5805 9.41420   2
  -5   0 -11 25.6506 7.56605   1
   0   5 -11 29.2722 9.17410   4
   0   5 -11 34.3243 10.4044   3
  -5   5  11 28.2767 6.46206   3
   5   0  11 30.6836 7.64460   3
  -5   5  12 13.5572 7.79113   2
  -5   0 -12 15.4659 5.10744   2
  -5   0 -12 10.6387 7.13344   1
   0   5 -12 12.8075 8.13322   4
  -5   5  12 21.2975 6.72367   3
   5   0  12 18.7984 7.04345   3
  -5   5  13 309.439 24.8508   2
  -5   0 -13 337.390 23.1958   1
   0   5 -13 309.745 23.0609   4
  -5   5  13 322.760 19.9369   3
   5   0  13 328.732 21.4799   3
  -5   5  14 302.426 24.3337   2
  -5   0 -14 374.377 25.3605   1
   0   5 -14 361.613 26.8633   4
   5   0  14 385.640 24.4178   3
  -5   5  14 321.807 20.8891   3
  -5   5  15 234.363 21.7893   2
  -5   0 -15 213.825 19.4674   1
   0   5 -15 261.562 22.2700   4
   5   0  15 212.057 18.5450   3
  -5   5  15 238.827 18.8401   3
  -5   5  16 27.4775 10.3185   2
  -5   0 -16 3.41657 7.04865   1
   0   5 -16 15.2075 8.77413   4
   5   0  16 4.01070 6.24625   3
  -5   5  16 13.6838 6.87758   3
  -5   5  17 46.3243 11.4872   2
  -5   0 -17 44.1585 10.4418   1
   0   5 -17 42.7818 10.9013   4
   5   0  17 54.0260 11.4465   3
  -5   5  17 65.5830 11.7257   3
  -5   5  18 2.96224 7.41297   2
  -5   0 -18 10.7833 8.44173   1
   0   5 -18-6.56059 7.75436   4
   5   0  18 2.28957 7.50477   3
  -5   5  18 7.57477 8.48759   3
  -5   5  19 65.9578 12.2469   2
  -5   0 -19 71.5341 13.4387   1
   0   5 -19 70.0389 13.4135   4
  -5   5  19 54.6623 12.3951   3
   5   0  19 61.2231 13.2280   3
  -5   0 -20 166.280 20.2949   1
   0   5 -20 188.744 20.8647   4
  -5   5  20 159.406 18.0717   3
   5   0  20 126.644 17.6468   3
  -5   0 -21 26.6601 10.8109   1
   0   5 -21 39.2028 11.9319   4
   5   0  21 44.9505 12.8685   3
  -5   5  21 20.9939 10.4772   3
  -5   0 -22-2.58905 8.79374   1
   0   5 -22-3.16018 9.22083   4
   5   0  22-0.56391 8.08593   3
  -5   0 -23 38.5230 10.5612   1
   0   5 -23 32.1031 11.4675   4
   5   0  23 40.9931 14.4014   3
  -5   5  23 31.7276 10.7434   3
  -5   0 -24-11.6554 9.15105   1
   5   0  24 3.16148 9.24846   3
  -5   5  24 7.41457 7.79598   3
  -5   0 -25 4.17368 9.53794   1
   0   5 -25 15.1507 11.4603   4
   5   0  25-0.13360 8.54047   3
  -5   5  25 2.93005 7.81566   3
   5  -5 -26 75.2228 16.9578   1
  -5   0 -26 98.0072 18.5196   1
   0   5 -26 93.8709 17.2970   4
   5   0  26 69.7390 16.4632   3
  -5   5  26 72.7738 15.0419   3
   5  -5 -27-1.85835 9.37363   1
  -5   0 -27 4.74001 11.2397   1
   0   5 -27 5.97123 10.5290   4
  -5   5  27-7.85789 8.74992   3
   5   0  27 1.18685 11.6838   3
   5  -5 -28 8.26012 10.6938   1
   5   0  28 2.49547 10.9242   3
  -5   5  28 2.07253 8.74747   3
   5   1 -27 7.13267 7.87781   4
  -6   5 -26 8.57695 10.3670   1
   1  -6 -26-9.55715 10.5265   1
   5   1 -26 13.1124 9.84496   4
   1   5  26 3.14011 10.1327   3
  -6   5 -25 12.3317 9.66334   1
   1  -6 -25 29.7361 12.8518   1
   5   1 -25 2.44902 7.77609   4
   1   5  25 5.83887 9.34799   3
  -6   5 -24 23.6399 12.0658   1
   1  -6 -24 16.0595 11.2734   1
   5   1 -24 23.4499 10.3079   4
   1   5  24 16.5397 12.3243   3
  -6   5 -23 6.77033 10.1083   1
   1  -6 -23 24.7314 12.3588   1
   5   1 -23 17.2395 10.0243   4
   1   5  23 19.7424 11.2843   3
  -6   5 -22 6.15779 10.1700   1
   1  -6 -22 17.1618 9.59070   1
   5   1 -22 6.86772 8.53116   4
   1   5  22 12.7136 9.89022   3
   1  -6 -21-0.79290 9.99889   1
  -6   5 -21 13.0864 9.63402   1
   5   1 -21-1.88941 7.88202   4
   1   5  21 9.65853 10.3640   3
  -6   5 -20 50.2945 13.5148   1
   1  -6 -20 62.0842 14.2679   1
   5   1 -20 69.9439 14.0506   4
   1   5  20 32.1959 11.2253   3
  -6   1  19 16.9542 9.14842   2
  -6   5 -19-1.24118 9.19215   1
   1  -6 -19 17.9006 9.50278   1
   5   1 -19 3.69298 8.27049   4
   1   5  19-3.02797 7.96644   3
  -6   1  18 7.21424 8.99485   2
  -6   5 -18 27.0329 12.8926   1
   5   1 -18 25.7286 11.2791   4
   1   5  18 25.0339 9.80807   3
  -6   1  17 15.9048 8.34589   2
  -6   5 -17 36.0200 12.0168   1
   5   1 -17 26.2950 9.63826   4
   1   5  17 24.8898 9.03895   3
  -6   1  16 8.61519 8.23981   2
  -6   5 -16 7.70614 8.05742   1
   5   1 -16 19.8323 9.49475   4
   1   5  16-2.77092 7.15658   3
  -6   1  15 48.4417 11.2542   2
  -6   5 -15 51.3048 12.2822   1
   5   1 -15 59.9544 12.0004   4
   1   5  15 48.6960 11.5780   3
  -6   1  14 357.197 26.5425   2
  -6   5 -14 408.488 29.4445   1
   5   1 -14 388.434 26.5542   4
   1   5  14 386.113 26.4700   3
  -6   1  13 37.7240 9.44763   2
  -6   5 -13 36.1606 10.8392   1
   5   1 -13 50.2900 10.8605   4
   1   5  13 48.2564 11.1548   3
  -6   1  12-3.99296 7.67176   2
  -6   5 -12-0.79093 8.21217   1
   5   1 -12 0.68124 6.41039   4
   1   5  12 5.08455 7.26775   3
  -6   1  11 25.2611 9.89143   2
  -6   5 -11 35.9479 11.3020   1
   5   1 -11 14.5358 8.23705   4
   1   5  11 8.84192 6.22031   3
  -6   1  10 31.3902 9.56757   2
  -6   5 -10 29.1072 7.14603   2
  -6   5 -10 32.8880 10.2106   1
   5   1 -10 31.3371 9.17908   4
   1   5  10 19.1226 8.27643   3
  -6   5  -9 122.821 12.5385   2
  -6   1   9 134.073 15.8257   2
  -6   5  -9 137.765 16.3754   1
   5   1  -9 127.931 15.2019   4
   1   5   9 112.332 13.6551   3
  -6   5  -8 1033.58 38.0671   2
  -6   1   8 956.389 41.7168   2
  -6   5  -8 1016.22 44.2622   1
   5   1  -8 930.988 39.9487   4
   1   5   8 891.977 39.0527   3
  -6   1   7 74.7542 12.6544   2
  -6   5  -7 70.8075 10.9314   2
  -6   5  -7 75.4641 12.4877   1
   5   1  -7 76.2633 11.7333   4
   1   5   7 67.5163 10.8783   3
   5   1  -7 65.6211 10.3393   3
  -6   1   6 24.1731 9.12346   2
  -6   5  -6 25.4715 6.79424   2
  -6   5  -6 15.7551 7.65738   1
   5   1  -6 14.8807 7.81770   4
   1   5   6 13.1315 6.85390   3
   5   1  -6 16.6841 6.56697   3
  -6   1   5 7.54546 7.15185   2
  -6   5  -5 12.0574 5.57447   2
  -6   5  -5 5.74582 6.97370   1
   1   5   5 5.46930 3.04130   4
   5   1  -5 7.41738 8.04308   4
   1   5   5 14.5462 7.08038   3
   5   1  -5 7.86250 4.99012   3
  -6   1   4 78.3571 11.4981   2
  -6   5  -4 55.9819 10.2245   2
  -6   1   4 64.1320 7.40028   1
  -6   5  -4 64.1704 10.5943   1
   1   5   4 60.9858 6.42566   4
   5   1  -4 62.1882 10.3882   4
   1   5   4 80.2465 11.2962   3
   5   1  -4 56.2689 8.47091   3
  -6   5  -3 211.747 17.3684   2
  -6   1   3 188.920 16.6342   2
  -6   5  -3 157.320 15.5619   1
  -6   1   3 196.740 12.8048   1
   5   1  -3 196.007 16.2357   4
   1   5   3 185.707 11.3190   4
   1   5   3 207.083 16.5306   3
   5   1  -3 189.980 13.8724   3
  -6   5  -2 2102.22 65.6994   2
  -6   1   2 2023.23 64.1323   2
  -6   5  -2 2106.34 65.8501   1
  -6   1   2 2210.61 58.2768   1
   5   1  -2 2039.69 62.8482   4
   1   5   2 2061.87 54.5711   4
   1   5   2 2122.10 64.3389   3
   5   1  -2 2085.27 58.1476   3
  -6   1   1 163.558 15.4196   2
  -6   5  -1 152.321 15.6828   2
  -6   5  -1 173.029 16.3199   1
  -6   1   1 167.884 12.7834   1
   1   5   1 189.203 12.2433   4
   5   1  -1 183.505 15.8865   4
   1   5   1 171.527 15.1998   3
   5   1  -1 172.764 12.6837   3
  -6   1   0 55.8606 10.2568   2
  -6   5   0 67.5431 11.6984   2
  -6   5   0 68.2672 11.2394   1
  -6   1   0 59.9734 8.28997   1
   5   1   0 70.0902 11.1529   4
   1   5   0 60.6149 7.57870   4
   5   1   0 68.4354 8.33839   3
   1   5   0 55.7842 9.48607   3
  -6   5   1 7.42310 8.42960   2
  -6   1  -1 0.17197 6.34243   2
  -6   1  -1 2.71555 4.04527   1
  -6   5   1-6.06893 5.95061   1
   5   1   1 11.0570 7.11468   4
   1   5  -1 2.63294 4.38139   4
   1   5  -1 1.27908 5.72747   3
   5   1   1-1.60825 3.68414   3
  -6   5   2 58.1229 11.6464   2
  -6   1  -2 60.6116 10.0967   2
  -6   1  -2 54.9782 8.73306   1
  -6   5   2 55.4413 9.43016   1
   1   5  -2 57.6357 7.92786   4
   1   5  -2 63.2595 10.0966   3
   5   1   2 68.4328 8.02112   3
  -6   1  -3 229.532 17.0400   2
  -6   5   3 208.080 19.0672   2
  -6   1  -3 225.021 16.4730   1
   1   5  -3 243.854 15.8996   4
   5   1   3 209.378 13.8539   3
   1   5  -3 223.983 17.9885   3
  -6   1  -4 2039.04 61.6321   2
  -6   5   4 1976.57 67.7368   2
  -6   1  -4 2087.42 62.4601   1
   1   5  -4 2159.36 60.7714   4
   5   1   4 2112.06 57.4298   3
   1   5  -4 2069.03 65.2249   3
  -6   5   5 343.430 24.9118   2
  -6   1  -5 368.889 21.1633   2
  -6   1  -5 351.489 21.6549   1
   1   5  -5 391.309 21.6911   4
   5   1   5 342.907 18.6076   3
   1   5  -5 358.636 23.3737   3
  -6   5   6 111.927 15.5082   2
  -6   1  -6 103.446 11.3424   2
  -6   1  -6 97.3293 12.3587   1
   1   5  -6 90.6326 11.3734   4
   5   1   6 107.028 10.5335   3
   1   5  -6 99.4954 13.1400   3
  -6   5   7 10.4081 8.89343   2
  -6   1  -7 14.9171 6.29364   2
  -6   1  -7 8.26485 6.32728   1
   1   5  -7 15.1902 7.30669   4
   1   5  -7 3.88386 6.76248   3
   5   1   7 12.3803 5.54627   3
  -6   5   8 40.9665 11.5315   2
  -6   1  -8 40.4280 7.05876   2
  -6   1  -8 39.1760 9.09050   1
   1   5  -8 38.0102 8.70717   4
   5   1   8 43.7363 8.16937   3
   1   5  -8 44.2183 10.6233   3
  -6   5   9 232.354 21.6726   2
  -6   1  -9 223.981 15.8325   2
  -6   1  -9 242.518 19.6213   1
   1   5  -9 248.603 19.3547   4
   1   5  -9 258.056 22.0957   3
   5   1   9 232.635 16.4689   3
  -6   1 -10 1159.20 40.0012   2
  -6   5  10 1160.97 51.1012   2
  -6   1 -10 1159.69 46.7491   1
   1   5 -10 1182.96 46.3691   4
   5   1  10 1209.63 42.9909   3
   1   5 -10 1179.51 50.5014   3
  -6   1 -11 94.5693 10.2216   2
  -6   5  11 64.2547 13.6914   2
  -6   1 -11 67.6802 11.5612   1
   1   5 -11 89.4614 13.0016   4
   5   1  11 101.570 12.1115   3
   1   5 -11 92.3468 15.7011   3
  -6   5  12 84.8224 14.9422   2
  -6   1 -12 94.7393 13.7386   1
   1   5 -12 85.3485 12.7735   4
   5   1  12 100.004 12.1349   3
   1   5 -12 77.7185 14.0532   3
  -6   5  13-1.45388 7.87607   2
  -6   1 -13 9.24553 8.15179   1
   1   5 -13 17.6429 8.91921   4
   5   1  13 15.1841 6.63096   3
  -6   5  14-6.14915 7.69269   2
  -6   1 -14 8.52042 7.72592   1
   1   5 -14-0.25219 6.87549   4
   5   1  14 15.7152 7.54607   3
  -6   5  15 230.065 22.6717   2
  -6   1 -15 223.527 21.0773   1
   1   5 -15 230.607 21.8171   4
   5   1  15 235.139 20.1169   3
  -6   5  16 319.646 27.2340   2
  -6   1 -16 336.036 26.2341   1
   1   5 -16 339.043 26.3448   4
   5   1  16 307.642 23.9143   3
  -6   5  17 9.59167 7.91746   2
  -6   1 -17 16.1281 9.16847   1
   1   5 -17 12.0010 9.19661   4
   5   1  17 25.6772 10.3042   3
  -6   5  18 48.0248 12.1125   2
  -6   1 -18 61.8417 13.3472   1
   1   5 -18 70.3127 14.8586   4
   5   1  18 57.9280 11.8764   3
  -6   5  19 12.3612 8.37231   2
  -6   1 -19 11.3886 9.47939   1
   1   5 -19-0.97399 8.41147   4
   5   1  19 14.7031 8.04993   3
  -6   1 -20-6.95136 8.01429   1
   1   5 -20 11.4574 9.95643   4
   5   1  20 10.0337 7.58067   3
  -6   1 -21 144.068 19.9670   1
   1   5 -21 136.264 19.1857   4
   5   1  21 127.775 18.0767   3
  -6   1 -22 16.6674 9.58876   1
   1   5 -22 44.1851 13.6030   4
   5   1  22 48.5785 12.9325   3
  -6   1 -23 20.9703 11.1169   1
   1   5 -23 19.5435 11.3583   4
   5   1  23-1.61580 8.93474   3
  -6   1 -24 32.8903 12.7801   1
   1   5 -24 18.7203 10.7144   4
   5   1  24 19.9429 10.8037   3
  -6   1 -25 7.73152 10.2862   1
   1   5 -25 17.5852 10.0481   4
   5   1  25-7.49506 9.44193   3
   5  -6 -26 27.3123 12.9091   1
  -6   1 -26 16.0564 10.6597   1
   1   5 -26 11.2593 9.28198   4
   5   1  26 28.2083 13.1432   3
   5   1  27 42.8978 13.6375   3
  -7   5 -25-13.5321 9.90413   1
   5   2 -25 0.53804 7.45950   4
   2   5  25 15.8983 12.1410   3
   2  -7 -24 46.5674 13.9805   1
  -7   5 -24 41.3731 13.9468   1
   5   2 -24 25.6552 10.6990   4
   2   5  24 33.1451 12.8934   3
  -7   5 -23 166.128 23.4163   1
   2  -7 -23 146.367 21.1043   1
   5   2 -23 146.158 20.3822   4
   2   5  23 134.115 20.3199   3
  -7   5 -22 15.3113 12.3286   1
   2  -7 -22 16.9555 11.1698   1
   5   2 -22 12.3743 7.45535   4
   2   5  22 12.7069 10.2226   3
  -7   5 -21 23.1623 11.4518   1
   2  -7 -21 34.5438 13.6553   1
   5   2 -21 17.0257 9.52407   4
   2   5  21 12.4348 9.92130   3
  -7   5 -20 104.594 18.1326   1
   5   2 -20 125.210 17.8897   4
   2   5  20 114.325 18.0389   3
  -7   2  19 17.3340 9.08735   2
  -7   5 -19 2.07261 8.10488   1
   5   2 -19 24.7056 10.2259   4
   2   5  19 19.8590 10.0826   3
  -7   2  18 77.9591 14.5272   2
  -7   5 -18 107.719 18.4820   1
   5   2 -18 90.3725 15.2345   4
   2   5  18 119.030 16.9733   3
  -7   2  17 413.234 30.9442   2
  -7   5 -17 394.736 31.7183   1
   5   2 -17 378.720 29.0542   4
   2   5  17 380.130 29.2178   3
  -7   2  16 7.98374 7.84326   2
  -7   5 -16-5.84787 8.78984   1
   5   2 -16 9.95127 7.64398   4
   2   5  16 14.9170 9.83977   3
  -7   2  15 55.2606 13.8645   2
  -7   5 -15 78.0876 15.0931   1
   5   2 -15 53.3040 12.6753   4
   2   5  15 40.3275 10.6119   3
  -7   2  14 185.001 20.0826   2
  -7   5 -14 183.279 20.4743   1
   5   2 -14 172.481 18.9001   4
   2   5  14 159.065 18.3994   3
  -7   2  13 107.646 15.8596   2
  -7   5 -13 86.4643 14.7258   1
   5   2 -13 102.790 14.8457   4
   2   5  13 107.572 15.1196   3
  -7   2  12 227.709 21.9712   2
  -7   5 -12 296.116 25.2716   1
   5   2 -12 289.417 23.2955   4
   2   5  12 233.068 20.3400   3
  -7   2  11 426.076 29.2852   2
  -7   5 -11 468.056 31.5194   1
   5   2 -11 438.360 28.3374   4
   2   5  11 417.040 27.0692   3
  -7   5 -10 10.4137 5.54467   2
  -7   2  10 5.18122 7.80919   2
  -7   5 -10 19.7426 10.1358   1
   5   2 -10 11.1989 7.93648   4
   2   5  10 11.3237 7.75003   3
  -7   5  -9 83.5754 11.1358   2
  -7   2   9 58.6126 12.2807   2
  -7   5  -9 101.934 14.9849   1
   5   2  -9 90.6306 13.2110   4
   2   5   9 88.5034 12.5999   3
  -7   5  -8 157.848 15.3115   2
  -7   2   8 138.320 16.2410   2
  -7   5  -8 124.210 16.2623   1
   5   2  -8 161.545 16.8892   4
   5   2  -8 153.774 16.2980   3
   2   5   8 135.465 15.0768   3
  -7   5  -7 247.490 18.9492   2
  -7   2   7 245.277 21.7688   2
  -7   5  -7 248.190 21.9739   1
   5   2  -7 232.904 19.6571   4
   2   5   7 231.183 19.0159   3
   5   2  -7 247.509 19.9319   3
  -7   2   6 203.915 19.8205   2
  -7   5  -6 214.976 17.8544   2
  -7   5  -6 249.885 21.4516   1
   5   2  -6 194.962 17.9984   4
   5   2  -6 214.332 18.0292   3
   2   5   6 213.661 18.7100   3
  -7   5  -5 182.791 17.0355   2
  -7   2   5 204.147 19.3646   2
  -7   5  -5 201.358 19.4667   1
   5   2  -5 211.267 18.3118   4
   2   5   5 192.071 16.9734   3
   5   2  -5 189.792 16.3890   3
  -7   5  -4 45.9623 9.37309   2
  -7   2   4 69.1941 12.7310   2
  -7   2   4 50.3563 7.90969   1
  -7   5  -4 42.0582 10.6978   1
   2   5   4 49.0215 6.85396   4
   5   2  -4 45.3490 10.4648   4
   2   5   4 50.4648 9.94227   3
   5   2  -4 56.3299 9.40931   3
  -7   2   3 77.7597 12.3679   2
  -7   5  -3 55.0678 10.5280   2
  -7   2   3 71.7607 9.27120   1
  -7   5  -3 75.3559 12.2263   1
   2   5   3 66.0641 8.23892   4
   5   2  -3 73.0523 12.2290   4
   2   5   3 70.3760 11.6124   3
   5   2  -3 59.0906 9.22217   3
  -7   5  -2 70.3758 12.4020   2
  -7   2   2 61.0090 12.1334   2
  -7   2   2 55.7490 8.83940   1
  -7   5  -2 51.5587 10.6257   1
   2   5   2 50.4748 7.36284   4
   5   2  -2 37.9805 9.79294   4
   2   5   2 65.1862 10.9484   3
   5   2  -2 52.0997 8.85909   3
  -7   5  -1 383.194 25.1628   2
  -7   2   1 368.324 24.2543   2
  -7   5  -1 389.213 25.4982   1
  -7   2   1 393.588 22.1362   1
   2   5   1 365.495 19.3524   4
   5   2  -1 373.207 22.9248   4
   5   2  -1 385.035 21.6204   3
   2   5   1 377.713 23.8514   3
  -7   5   0 58.8748 11.5552   2
  -7   2   0 57.8915 12.3908   2
  -7   5   0 42.8805 9.71642   1
  -7   2   0 47.3760 9.24690   1
   2   5   0 53.0775 8.52069   4
   5   2   0 66.7663 10.8231   4
   5   2   0 67.9707 9.35625   3
   2   5   0 61.1287 10.8900   3
  -7   2  -1 48.5995 11.1612   2
  -7   5   1 49.5507 11.6482   2
  -7   5   1 57.7557 10.7323   1
  -7   2  -1 54.5015 9.15026   1
   5   2   1 43.6701 9.76884   4
   2   5  -1 61.1595 8.82686   4
   2   5  -1 53.3020 9.90818   3
   5   2   1 50.8702 8.44745   3
  -7   2  -2 69.5306 11.0110   2
  -7   5   2 48.8906 11.4925   2
  -7   5   2 64.5799 11.0523   1
  -7   2  -2 38.6851 8.19134   1
   5   2   2 49.2924 9.52600   4
   2   5  -2 65.4262 9.41073   4
   2   5  -2 56.3753 10.5751   3
   5   2   2 62.2278 8.84437   3
  -7   2  -3 9.43369 6.87671   2
  -7   5   3 12.6134 8.54790   2
  -7   2  -3 24.7754 7.70363   1
  -7   5   3 20.9953 7.75198   1
   5   2   3 25.8771 8.40210   4
   2   5  -3 13.0467 5.77101   4
   5   2   3 18.4996 6.08531   3
   2   5  -3 14.1485 6.77713   3
  -7   2  -4 4.90452 6.99781   2
  -7   5   4-0.83572 8.73983   2
  -7   2  -4-9.34643 7.72372   1
   5   2   4 3.72558 6.27297   4
   2   5  -4 6.28178 6.38986   4
   5   2   4-1.66535 4.54847   3
   2   5  -4 1.02338 6.56181   3
  -7   2  -5 336.607 21.7736   2
  -7   5   5 350.843 26.1620   2
  -7   2  -5 364.697 23.8695   1
   2   5  -5 342.618 21.4796   4
   2   5  -5 339.405 24.2742   3
   5   2   5 343.853 20.3684   3
  -7   2  -6 168.942 15.3670   2
  -7   5   6 60.0518 12.3075   2
  -7   2  -6 135.590 15.2090   1
   2   5  -6 91.7763 12.2645   4
   5   2   6 106.221 11.6988   3
   2   5  -6 121.553 15.1169   3
  -7   5   7 14.6335 9.73255   2
  -7   2  -7 9.30644 6.08541   2
  -7   2  -7 10.5756 6.41344   1
   2   5  -7 18.0199 7.90020   4
   5   2   7 10.8055 5.84708   3
   2   5  -7 13.1427 8.99160   3
  -7   2  -8 57.0465 9.68549   2
  -7   5   8 47.2384 12.0044   2
  -7   2  -8 56.6260 11.2681   1
   2   5  -8 43.8606 9.62492   4
   2   5  -8 56.2966 12.4055   3
   5   2   8 52.3676 9.40642   3
  -7   2  -9 5.45000 5.61225   2
  -7   5   9 7.68006 8.85574   2
  -7   2  -9 17.9330 8.14555   1
   2   5  -9 15.8340 7.47220   4
   2   5  -9 11.7111 8.61181   3
   5   2   9 18.1133 7.06956   3
  -7   2 -10-0.94378 4.72780   2
  -7   5  10 1.47812 8.22000   2
  -7   2 -10 6.85697 7.48764   1
   2   5 -10 9.91638 7.47899   4
   2   5 -10 3.93441 8.80868   3
   5   2  10-1.98746 5.43476   3
  -7   5  11 204.518 21.9267   2
  -7   2 -11 209.321 20.2186   1
   2   5 -11 227.410 20.0608   4
   5   2  11 225.537 18.3795   3
   2   5 -11 181.558 20.6604   3
  -7   5  12 89.5394 15.8995   2
  -7   2 -12 159.261 18.2062   1
   2   5 -12 82.0395 14.4591   4
   5   2  12 111.703 14.1240   3
   2   5 -12 92.9560 16.1493   3
  -7   5  13 64.6667 14.5522   2
  -7   2 -13 66.4135 13.3693   1
   2   5 -13 75.8445 12.9674   4
   5   2  13 93.8587 12.9090   3
  -7   5  14 24.8271 12.2954   2
  -7   2 -14 13.0815 8.96176   1
   2   5 -14 6.33702 8.30535   4
   5   2  14 23.6740 8.43058   3
  -7   5  15 40.7859 12.1682   2
  -7   2 -15 33.3788 9.76298   1
   2   5 -15 49.3414 12.7248   4
   5   2  15 44.8568 10.2827   3
  -7   5  16 6.80802 10.2388   2
  -7   2 -16 2.30623 8.05095   1
   2   5 -16-6.03883 7.87861   4
   5   2  16 1.39780 6.39478   3
  -7   5  17 47.4916 12.5495   2
  -7   2 -17 79.9329 15.9969   1
   2   5 -17 34.1289 11.0678   4
   5   2  17 57.1138 11.7047   3
  -7   5  18 142.206 20.3787   2
  -7   2 -18 158.080 20.4972   1
   2   5 -18 175.837 21.3398   4
   5   2  18 143.572 18.0475   3
  -7   5  19 21.8591 10.1794   2
  -7   2 -19-1.17159 8.44946   1
   2   5 -19-5.10387 8.22454   4
   5   2  19 19.7116 9.55732   3
  -7   5  20 25.0737 10.1974   2
  -7   2 -20-0.85427 8.46342   1
   2   5 -20 1.42213 8.31924   4
   5   2  20-0.32957 8.87218   3
  -7   2 -21 15.0713 9.09640   1
   2   5 -21 32.3240 12.3628   4
   5   2  21 44.1796 13.3386   3
  -7   2 -22 11.7439 9.28524   1
   2   5 -22 12.2169 10.5353   4
   5   2  22 10.9486 10.5886   3
  -7   2 -23 9.07391 8.32901   1
   2   5 -23 21.0776 10.5600   4
   5   2  23 19.9448 11.9451   3
  -7   2 -24 53.2721 13.8953   1
   2   5 -24 76.8495 16.1800   4
   5   2  24 55.1803 13.9003   3
   2   5 -25-3.47435 8.20989   4
   5   2  25-2.59161 9.28696   3
   5   2  26 12.2489 11.5040   3
  -8   5 -23 21.1885 12.0767   1
   5   3 -23-13.8491 11.2920   4
   3   5  23-7.55755 10.3637   3
  -8   5 -22 12.0635 9.95017   1
   5   3 -22-0.52856 10.2674   4
   3   5  22-0.40159 9.15728   3
  -8   5 -21 23.4786 11.9749   1
   5   3 -21 7.50722 8.81048   4
   3   5  21-10.4605 10.2158   3
  -8   3  20 3.02913 8.82875   2
  -8   5 -20 16.5983 10.8428   1
   5   3 -20 11.0465 8.09781   4
   3   5  20 13.8740 9.66728   3
  -8   3  19 15.4555 10.6628   2
  -8   5 -19 6.85453 9.59511   1
   5   3 -19 6.03312 8.02694   4
   3   5  19 7.43743 7.85440   3
  -8   3  18 7.29632 9.75990   2
  -8   5 -18 9.06582 9.60547   1
   5   3 -18 12.1896 10.1658   4
   3   5  18-8.11560 8.77258   3
  -8   3  17 2.92681 10.0176   2
  -8   5 -17 21.2300 10.7008   1
   5   3 -17 8.22908 7.68576   4
   3   5  17 14.4745 7.56612   3
  -8   3  16 116.001 18.8842   2
  -8   5 -16 126.097 19.1562   1
   5   3 -16 104.100 16.4299   4
   3   5  16 98.7492 16.2132   3
  -8   3  15-7.71637 8.75647   2
  -8   5 -15 10.7640 9.79284   1
   5   3 -15 17.8865 9.15426   4
   3   5  15-9.41089 7.53931   3
  -8   3  14-9.72547 8.21703   2
  -8   5 -14-10.4527 9.27717   1
   5   3 -14 13.0559 8.87844   4
   3   5  14 22.7725 9.00033   3
  -8   3  13 2.49845 9.52453   2
  -8   5 -13-1.53057 8.75364   1
   5   3 -13-1.13825 9.04408   4
   3   5  13 27.9629 10.8900   3
  -8   3  12 18.5719 8.92777   2
  -8   5 -12 29.8805 11.0968   1
   5   3 -12 15.6549 8.43032   4
   3   5  12 23.2527 8.68632   3
  -8   3  11 38.7537 11.9997   2
  -8   5 -11 32.6884 12.1260   1
   5   3 -11 21.8562 9.99402   4
   3   5  11 15.1854 7.94658   3
  -8   3  10 458.693 32.0986   2
  -8   5 -10 516.488 34.2553   1
   5   3 -10 473.642 30.1270   4
   3   5  10 459.109 29.0787   3
   5   3 -10 391.107 29.5289   3
  -8   3   9 29.0148 10.5141   2
  -8   5  -9 31.1685 9.34902   2
  -8   5  -9 35.4156 11.8841   1
   5   3  -9 15.0524 8.04313   4
   5   3  -9 25.1180 8.50480   3
   3   5   9 15.3887 7.19717   3
  -8   5  -8 5.40011 7.85895   2
  -8   3   8 4.12770 8.19600   2
  -8   5  -8 19.0552 9.96185   1
   5   3  -8 15.7544 8.43455   4
   5   3  -8 7.86539 7.41996   3
   3   5   8 6.06818 7.67187   3
  -8   5  -7 10.8109 7.69424   2
  -8   3   7 22.2279 11.2515   2
  -8   5  -7 0.09265 8.44588   1
   5   3  -7 1.80668 7.00595   4
   3   5   7 3.51573 7.39292   3
   5   3  -7 2.71281 6.46979   3
  -8   3   6 71.3207 13.7993   2
  -8   5  -6 85.9138 13.2673   2
  -8   5  -6 66.7926 13.4594   1
   5   3  -6 75.9000 12.4813   4
   3   5   6 83.1982 12.2050   3
   5   3  -6 85.5501 12.6063   3
  -8   3   5 65.2755 12.6148   2
  -8   5  -5 52.2198 9.91482   2
  -8   5  -5 83.1406 14.4624   1
   5   3  -5 71.0698 12.1683   4
   3   5   5 68.0490 11.5235   3
   5   3  -5 73.4445 11.5937   3
  -8   3   4 1124.55 49.1374   2
  -8   3   4 1170.56 43.6757   1
  -8   5  -4 1154.11 47.7543   2
  -8   5  -4 1093.98 48.4270   1
   3   5   4 1111.54 39.6968   4
   5   3  -4 1188.82 46.9798   4
   3   5   4 1210.45 47.7940   3
   5   3  -4 1194.99 46.9585   3
  -8   3   3 33.8231 10.2540   2
  -8   5  -3 58.4475 11.2696   2
  -8   3   3 56.3787 9.81131   1
  -8   5  -3 42.0142 10.6837   1
   3   5   3 39.1870 7.37036   4
   5   3  -3 59.6413 11.2268   4
   3   5   3 58.1854 10.6981   3
   5   3  -3 37.6933 8.98706   3
  -8   3   2 30.6891 10.1432   2
  -8   5  -2 47.6568 10.7566   2
  -8   3   2 41.4551 8.39954   1
  -8   5  -2 39.0431 10.5635   1
   3   5   2 41.5414 7.79245   4
   5   3  -2 39.2968 9.64641   4
   3   5   2 38.9052 9.00754   3
   5   3  -2 53.2555 9.83210   3
  -8   3   1 0.88036 7.48898   2
  -8   5  -1 5.26965 6.84869   2
  -8   3   1-0.87029 5.76344   1
  -8   5  -1 5.54837 7.68134   1
   5   3  -1 0.59984 5.91371   4
   3   5   1-1.50944 5.21121   4
   3   5   1-5.95250 6.70350   3
   5   3  -1 3.72683 5.65794   3
  -8   5   0 95.0868 14.7538   2
  -8   3   0 80.1156 13.1871   2
  -8   5   0 78.0037 12.2829   1
  -8   3   0 87.9866 12.2841   1
   5   3   0 102.316 13.1546   4
   3   5   0 84.2012 10.6643   4
   5   3   0 86.3825 12.0656   3
   3   5   0 91.4904 13.5167   3
  -8   3  -1 109.953 14.8796   2
  -8   5   1 111.645 16.2752   2
  -8   5   1 130.106 15.6891   1
  -8   3  -1 129.609 14.4582   1
   3   5  -1 111.163 12.2599   4
   5   3   1 107.356 12.8127   4
   3   5  -1 91.2243 12.8978   3
   5   3   1 136.423 14.0693   3
  -8   5   2 1509.59 60.4251   2
  -8   3  -2 1610.15 57.9658   2
  -8   3  -2 1572.90 56.9206   1
  -8   5   2 1634.33 58.6263   1
   3   5  -2 1692.59 54.4630   4
   5   3   2 1612.89 54.2593   4
   3   5  -2 1731.94 60.3104   3
   5   3   2 1665.83 55.4238   3
  -8   3  -3 90.5979 13.2266   2
  -8   5   3 69.5549 13.9986   2
  -8   5   3 86.4816 12.4565   1
  -8   3  -3 87.5203 13.3986   1
   3   5  -3 82.9183 11.3891   4
   5   3   3 69.1665 10.7195   4
   5   3   3 89.0619 11.3645   3
   3   5  -3 96.7329 14.1209   3
  -8   3  -4 72.0409 11.9914   2
  -8   5   4 84.1355 14.4631   2
  -8   3  -4 83.8633 12.8434   1
   5   3   4 54.1543 9.96276   4
   3   5  -4 84.6295 11.8586   4
   5   3   4 67.0253 10.3334   3
   3   5  -4 70.1514 12.5659   3
  -8   3  -5 16.2916 8.15829   2
  -8   5   5 9.43838 8.52485   2
  -8   3  -5 14.7492 7.31239   1
   5   3   5 7.76928 6.33276   4
   3   5  -5 1.96011 5.68700   4
   5   3   5 10.6578 6.00199   3
   3   5  -5 5.59645 6.52788   3
  -8   3  -6 52.9284 10.3703   2
  -8   5   6 55.8428 12.8287   2
  -8   3  -6 64.4986 11.6364   1
   5   3   6 47.8395 9.86101   4
   3   5  -6 49.9375 9.93226   4
   5   3   6 46.7810 9.05354   3
   3   5  -6 62.0816 11.7561   3
  -8   3  -7 75.8400 11.9176   2
  -8   5   7 81.2334 15.4968   2
  -8   3  -7 79.6456 13.3447   1
   5   3   7 61.7465 10.7843   4
   3   5  -7 70.3631 11.1135   4
   5   3   7 79.2127 11.1874   3
   3   5  -7 71.2828 13.2632   3
  -8   3  -8 852.969 37.3632   2
  -8   5   8 805.321 44.1470   2
  -8   3  -8 923.192 43.8046   1
   3   5  -8 911.197 40.9041   4
   5   3   8 842.494 36.8649   4
   3   5  -8 884.343 44.3429   3
   5   3   8 861.278 38.2157   3
  -8   3  -9 39.4821 8.56039   2
  -8   5   9 37.1823 10.7424   2
  -8   3  -9 56.7671 12.8518   1
   3   5  -9 53.7703 11.6081   4
   3   5  -9 64.7093 13.0449   3
   5   3   9 54.9537 10.0829   3
   5   3   9 59.5411 10.6447   4
  -8   5  10 45.0508 12.3924   2
  -8   3 -10 61.1550 13.0026   1
   3   5 -10 55.2417 11.8161   4
   3   5 -10 61.8907 13.5717   3
   5   3  10 55.7561 10.2172   3
  -8   5  11 7.69919 8.55320   2
  -8   3 -11 10.2536 9.48960   1
   3   5 -11 14.0692 8.63848   4
   3   5 -11 19.5948 9.93455   3
   5   3  11 22.9204 7.99240   3
  -8   5  12 16.4078 10.2904   2
  -8   3 -12 30.2800 11.6235   1
   3   5 -12 18.8582 10.5058   4
   5   3  12 20.1422 8.49876   3
   3   5 -12-3.60645 8.27247   3
  -8   5  13 34.5562 12.1799   2
  -8   3 -13 30.5107 11.2913   1
   3   5 -13 49.7783 12.0502   4
   5   3  13 24.4550 8.15247   3
  -8   5  14 252.458 26.1993   2
  -8   3 -14 266.719 25.5784   1
   3   5 -14 223.108 22.3693   4
   5   3  14 230.438 21.1708   3
  -8   5  15 15.2267 10.6949   2
  -8   3 -15 34.1438 12.0651   1
   3   5 -15 39.9963 11.4273   4
   5   3  15 9.77210 7.66008   3
  -8   5  16 47.4813 14.1079   2
  -8   3 -16 46.0144 12.7857   1
   3   5 -16 25.5883 9.65854   4
   5   3  16 20.7934 8.45233   3
  -8   5  17 4.02296 9.87139   2
  -8   3 -17 22.1227 10.0054   1
   3   5 -17 24.1206 11.1768   4
   5   3  17 25.3203 10.1801   3
  -8   5  18 6.50702 8.00114   2
  -8   3 -18-5.28624 9.62610   1
   3   5 -18-3.95668 7.78037   4
   5   3  18 0.94921 7.47346   3
  -8   5  19 38.8834 13.6065   2
  -8   3 -19 8.73467 9.65526   1
   3   5 -19 30.0923 10.4329   4
   5   3  19 7.31790 7.28134   3
  -8   5  20 30.9021 11.8487   2
  -8   3 -20 29.7487 12.5480   1
   3   5 -20 30.2168 11.5081   4
   5   3  20 28.1489 10.7728   3
  -8   3 -21 37.5391 15.0792   1
   3   5 -21 7.64012 10.3517   4
   5   3  21 10.6326 8.85102   3
  -8   3 -22 17.2949 11.9452   1
   3   5 -22 5.21102 10.3456   4
   5   3  22 22.5038 11.4011   3
  -8   3 -23 7.08856 10.7150   1
   3   5 -23 25.4807 12.8766   4
   5   3  23 6.87514 8.85339   3
   5   3  24 5.10907 9.05419   3
  -9   5 -21 15.0989 11.3252   1
   5   4 -21 6.83046 9.59375   4
   4   5  21-3.22405 9.13573   3
  -9   4  20 74.1596 16.5600   2
  -9   5 -20 90.1645 17.9220   1
   5   4 -20 76.1433 16.7334   4
   4   5  20 98.3213 18.4117   3
  -9   4  19 123.653 21.1244   2
  -9   5 -19 143.647 21.6766   1
   5   4 -19 111.066 18.6135   4
   4   5  19 129.338 19.1500   3
  -9   4  18 13.1636 8.84182   2
  -9   5 -18 8.50261 9.29556   1
   5   4 -18-3.75359 9.74360   4
   4   5  18 4.13318 8.16586   3
  -9   4  17 22.9388 12.1461   2
  -9   5 -17 32.7974 12.1270   1
   5   4 -17 23.0449 11.0902   4
   4   5  17 39.1871 11.3613   3
  -9   4  16 66.5601 15.9606   2
  -9   5 -16 58.9679 14.9813   1
   5   4 -16 42.2948 12.7882   4
   4   5  16 31.4937 10.3883   3
  -9   4  15 48.5390 14.6676   2
  -9   5 -15 21.4506 10.3197   1
   5   4 -15 21.6084 9.93461   4
   4   5  15 32.1213 10.6072   3
  -9   4  14 148.618 21.3920   2
  -9   5 -14 206.644 24.0019   1
   5   4 -14 181.487 21.6145   4
   4   5  14 173.903 20.0491   3
  -9   4  13 215.675 24.7170   2
  -9   5 -13 254.190 26.3937   1
   5   4 -13 242.530 23.9715   4
   4   5  13 237.690 22.3678   3
  -9   4  12 14.7089 11.0104   2
  -9   5 -12 8.60343 8.54372   1
   5   4 -12 19.3127 10.0091   4
   4   5  12 11.6335 7.49880   3
  -9   4  11 47.8374 12.5252   2
  -9   5 -11 56.8708 13.7552   1
   5   4 -11 45.5351 12.1718   4
   5   4 -11 29.2683 11.7841   3
   4   5  11 40.0439 10.7008   3
  -9   4  10 71.8028 14.8001   2
  -9   5 -10 66.2259 15.0393   1
   5   4 -10 64.2026 13.2850   4
   5   4 -10 34.3485 11.8677   3
   4   5  10 47.2568 11.0752   3
  -9   4   9 111.999 16.8919   2
  -9   5  -9 100.700 16.1588   1
   5   4  -9 84.5384 14.4575   4
   4   5   9 94.3892 14.2196   3
   5   4  -9 110.155 16.9204   3
  -9   5  -8 270.466 22.5258   2
  -9   4   8 244.368 24.7515   2
  -9   5  -8 282.061 25.6225   1
   5   4  -8 254.197 22.7583   4
   4   5   8 241.964 21.4477   3
   5   4  -8 261.953 24.2152   3
  -9   5  -7 232.750 21.3032   2
  -9   4   7 232.590 23.2363   2
  -9   5  -7 250.660 23.4785   1
   5   4  -7 191.431 19.4140   4
   5   4  -7 206.233 21.1020   3
   4   5   7 223.651 20.2614   3
  -9   4   6 39.8433 12.6556   2
  -9   5  -6 43.9310 11.9188   2
  -9   5  -6 50.1883 12.2622   1
   5   4  -6 37.4793 10.8801   4
   4   5   6 25.9394 8.93599   3
   5   4  -6 28.9777 9.37705   3
  -9   4   5 58.1850 13.2675   2
  -9   5  -5 57.8864 12.4362   2
  -9   5  -5 49.4041 11.8459   1
   5   4  -5 53.4348 11.1966   4
   5   4  -5 63.8925 12.2492   3
   4   5   5 62.8539 11.5155   3
  -9   4   4 54.8627 13.2561   2
  -9   5  -4 36.1482 11.2685   2
  -9   5  -4 37.0813 11.1329   1
   5   4  -4 38.0042 10.4961   4
   4   5   4 27.3960 8.65161   3
   5   4  -4 50.4571 11.1336   3
  -9   4   3 135.536 18.1151   2
  -9   5  -3 106.372 15.0101   2
  -9   4   3 120.282 14.7242   1
  -9   5  -3 98.8633 15.0746   1
   5   4  -3 135.965 15.5709   4
   4   5   3 128.896 13.4173   4
   4   5   3 124.410 15.4776   3
   5   4  -3 132.455 16.0975   3
  -9   4   2 132.612 17.4041   2
  -9   5  -2 137.339 17.5983   2
  -9   4   2 132.081 15.6785   1
  -9   5  -2 119.860 16.5963   1
   4   5   2 140.268 14.1241   4
   5   4  -2 139.178 15.8907   4
   4   5   2 133.789 15.8944   3
   5   4  -2 136.516 15.5878   3
  -9   4   1 108.361 16.1016   2
  -9   5  -1 140.521 17.9729   2
  -9   4   1 112.245 14.7137   1
  -9   5  -1 150.579 17.9679   1
   4   5   1 128.476 13.8825   4
   5   4  -1 121.478 15.0106   4
   4   5   1 108.656 14.9660   3
   5   4  -1 126.954 15.5593   3
  -9   4   0 63.0836 12.1062   2
  -9   5   0 53.2726 12.7138   2
  -9   5   0 57.5250 11.9174   1
  -9   4   0 70.2526 12.5216   1
   4   5   0 52.8496 10.5507   4
   5   4   0 75.4254 12.3549   4
   5   4   0 56.5112 11.1820   3
   4   5   0 56.5204 11.7627   3
  -9   5   1 30.0886 9.99488   2
  -9   4  -1 30.5073 9.89137   2
  -9   5   1 31.9620 10.0349   1
  -9   4  -1 27.4808 8.99323   1
   4   5  -1 28.3898 9.14136   4
   5   4   1 35.0643 9.59222   4
   4   5  -1 28.3604 8.41001   3
   5   4   1 31.2993 8.32973   3
  -9   4  -2 18.2781 8.28717   2
  -9   5   2 5.95432 9.05653   2
  -9   5   2 24.8548 9.35625   1
  -9   4  -2 13.6069 8.05445   1
   4   5  -2 4.70462 6.22369   4
   5   4   2 18.7501 9.45178   4
   5   4   2 9.83900 7.29514   3
   4   5  -2 24.6268 8.25619   3
  -9   4  -3 94.5274 14.4119   2
  -9   5   3 89.7380 14.9654   2
  -9   5   3 134.433 16.0591   1
  -9   4  -3 116.742 15.3495   1
   5   4   3 116.560 14.1738   4
   4   5  -3 119.234 14.2825   4
   5   4   3 119.586 14.6947   3
   4   5  -3 108.672 15.0375   3
  -9   4  -4 39.7976 11.5026   2
  -9   5   4 27.9413 11.1455   2
  -9   4  -4 41.4939 11.2587   1
   4   5  -4 54.9990 11.6326   4
   5   4   4 43.6805 9.63248   4
   5   4   4 32.3785 9.35550   3
   4   5  -4 30.7041 9.75457   3
  -9   4  -5 40.7978 10.0332   2
  -9   5   5 48.2803 12.9614   2
  -9   4  -5 63.3357 12.9308   1
   4   5  -5 39.3357 10.7301   4
   5   4   5 34.1514 8.21444   4
   5   4   5 31.0839 9.14495   3
   4   5  -5 47.5126 11.9548   3
  -9   4  -6 52.6062 11.4221   2
  -9   5   6 52.5140 12.7674   2
  -9   4  -6 73.5946 13.5436   1
   5   4   6 66.9960 10.2782   4
   4   5  -6 78.3192 13.0820   4
   5   4   6 87.4427 13.0746   3
   4   5  -6 98.2886 15.5163   3
  -9   4  -7 21.1229 10.1397   2
  -9   5   7 8.72287 10.5134   2
  -9   4  -7 9.59041 7.39918   1
   4   5  -7-1.07848 7.61589   4
   5   4   7 9.80927 6.61046   3
   4   5  -7 24.3451 10.1320   3
  -9   4  -8 15.7770 8.27660   2
  -9   5   8 0.91823 9.43983   2
  -9   4  -8 24.1477 10.5729   1
   4   5  -8 24.1445 9.68538   4
   5   4   8 4.04704 5.96343   3
   4   5  -8 10.1598 7.85192   3
  -9   4  -9 47.6740 11.2055   2
  -9   5   9 64.0879 14.7229   2
  -9   4  -9 28.9114 10.5918   1
   4   5  -9 67.7529 13.5974   4
   5   4   9 55.6395 10.4283   3
   4   5  -9 55.0863 13.6521   3
  -9   5  10 26.7966 11.2685   2
  -9   4 -10 52.4799 12.2086   1
   4   5 -10 38.3190 12.4633   4
   4   5 -10 41.7642 13.3764   3
   5   4  10 39.3460 10.4204   3
  -9   5  11 7.79646 9.56338   2
  -9   4 -11 6.77746 8.89030   1
   4   5 -11 8.17613 8.34752   4
   4   5 -11 1.78836 9.38627   3
   5   4  11 18.2204 9.58477   3
  -9   5  12 50.3168 13.4721   2
  -9   4 -12 57.1857 14.0377   1
   4   5 -12 65.0408 13.8829   4
   4   5 -12 41.9976 13.1753   3
   5   4  12 32.5553 8.66655   3
  -9   5  13 11.5775 9.62379   2
  -9   4 -13 10.7325 8.66648   1
   4   5 -13 7.79292 9.13437   4
   5   4  13 12.9450 8.53417   3
  -9   5  14 18.3957 11.5093   2
  -9   4 -14 4.20566 8.79798   1
   4   5 -14 3.13403 7.38618   4
   5   4  14 17.3829 7.78381   3
  -9   5  15 16.0015 9.78329   2
  -9   4 -15 19.4250 11.1839   1
   4   5 -15 15.7068 9.49923   4
   5   4  15-1.32159 7.07453   3
  -9   5  16 17.9446 11.3778   2
  -9   4 -16 69.5930 15.5957   1
   4   5 -16 48.9696 13.2615   4
   5   4  16 54.2020 13.6785   3
  -9   5  17 5.73167 11.1783   2
  -9   4 -17 17.3689 11.6653   1
   4   5 -17 9.43527 10.0286   4
   5   4  17 15.1698 8.64115   3
  -9   5  18 7.16572 10.3466   2
  -9   4 -18 27.9196 12.5531   1
   4   5 -18-6.04178 11.1121   4
   5   4  18 28.4045 11.3523   3
  -9   5  19 10.6297 10.8000   2
  -9   4 -19 30.9335 12.1071   1
   4   5 -19 32.3218 12.1266   4
   5   4  19 4.56781 6.94418   3
  -9   5  20-13.2943 11.3185   2
  -9   4 -20 3.21093 10.4990   1
   4   5 -20-4.07664 8.85974   4
   5   4  20-15.8269 11.6344   3
  -9   4 -21-6.18624 11.0326   1
   4   5 -21 18.3569 11.4460   4
   5   4  21 14.4165 10.7287   3
   5   4  22 35.5339 12.9347   3
 -10   5   0 438.525 32.4071   2
 -10   5   0 457.641 31.5332   1
   5   5   0 462.054 28.5537   4
   5   5   0 454.786 31.0598   3
 -10   5  -1 24.0044 12.5050   2
 -10   5   1 23.1938 11.0767   2
 -10   5   1 25.2989 8.83984   1
 -10   5  -1 19.5393 9.24530   1
   5   5  -1 13.1447 8.82030   4
   5   5   1 29.3467 10.7410   4
   5   5   1 28.8013 9.99152   3
   5   5  -1 21.2628 8.25513   3
 -10   5  -2 40.0818 12.6021   2
 -10   5   2 48.5647 12.7931   2
 -10   5   2 67.0411 13.1384   1
 -10   5  -2 27.8348 9.84298   1
   5   5   2 55.6021 11.7722   4
   5   5  -2 47.5284 11.6978   4
   5   5   2 55.5793 12.1949   3
   5   5  -2 38.5885 11.5803   3
 -10   5  -3-2.34186 9.18160   2
 -10   5   3 21.3281 11.5352   2
 -10   5   3 7.27301 7.26262   1
 -10   5  -3-0.10432 6.99296   1
   5   5  -3 3.01238 8.36631   4
   5   5  -3 3.73412 6.90211   3
   5   5   3-5.98665 7.88899   3
 -10   5   4 16.6587 11.0674   2
 -10   5  -4 14.0980 10.0708   2
 -10   5  -4 32.5057 11.9519   1
   5   5  -4 7.54466 8.49214   4
   5   5   4 16.2087 8.71473   3
   5   5  -4 14.5873 7.61143   3
 -10   5  -5 22.0504 12.0961   2
 -10   5   5 5.95176 9.73529   2
 -10   5  -5 10.2670 9.52768   1
   5   5  -5-2.98862 8.28386   4
   5   5   5 14.8362 7.86862   3
   5   5  -5 8.50953 8.15559   3
 -10   5  -6 266.656 25.2102   2
 -10   5   6 318.722 29.6765   2
 -10   5  -6 327.124 27.8000   1
   5   5  -6 322.495 26.0799   4
   5   5  -6 283.828 26.2660   3
   5   5   6 288.471 24.1829   3
 -10   5  -7 18.1718 10.6343   2
 -10   5   7 35.9900 13.1660   2
 -10   5  -7 17.2622 9.63021   1
   5   5  -7 30.8926 12.4654   4
   5   5   7 14.3624 7.02481   3
   5   5  -7 22.4002 9.74563   3
 -10   5  -8 47.4437 13.7058   2
 -10   5   8 34.8929 12.9789   2
 -10   5  -8 59.1738 14.1644   1
   5   5  -8 35.8831 11.1703   4
   5   5  -8 40.4236 12.0075   3
   5   5   8 33.1943 10.3748   3
 -10   5   9-4.58838 9.14730   2
 -10   5  -9 2.59664 8.33245   1
   5   5  -9 12.3787 8.37979   4
   5   5   9-2.97845 6.71700   3
   5   5  -9 7.43167 8.47737   3
 -10   5  10 4.15775 10.1166   2
 -10   5 -10 2.06171 8.34552   1
   5   5 -10-0.51533 6.75679   4
   5   5  10 8.40182 7.73805   3
   5   5 -10-1.14066 8.43821   3
 -10   5  11 8.79933 10.0634   2
 -10   5 -11 14.0955 10.0211   1
   5   5 -11 28.3224 11.2640   4
   5   5  11 10.6956 7.04407   3
   5   5 -11-4.58486 9.40089   3
 -10   5  12 77.5071 16.7747   2
 -10   5 -12 133.357 19.5621   1
   5   5 -12 109.412 17.5900   4
   5   5  12 78.7735 13.5029   3
 -10   5  13 16.5752 12.8098   2
 -10   5 -13 4.89656 9.39957   1
   5   5 -13 13.2869 7.84875   4
   5   5  13 15.0595 8.87804   3
 -10   5  14 2.35960 11.0873   2
 -10   5 -14 15.4669 10.4860   1
   5   5 -14 26.4347 11.8586   4
   5   5  14 23.4869 9.26274   3
 -10   5  15 5.13670 9.89361   2
 -10   5 -15-20.3765 11.8056   1
   5   5 -15-0.73793 7.57633   4
   5   5  15 11.5663 9.27273   3
 -10   5  16 28.5843 14.1927   2
 -10   5 -16 2.83711 8.44447   1
   5   5 -16 27.1127 12.0725   4
   5   5  16 12.7822 9.61482   3
 -10   5  17-10.2805 13.4606   2
 -10   5 -17-4.35331 8.77375   1
   5   5 -17 14.5085 10.9129   4
   5   5  17 5.91705 8.81965   3
 -10   5  18 49.9801 15.2573   2
 -10   5 -18 35.9779 14.9015   1
   5   5 -18 44.8045 15.0858   4
   5   5  18 36.6737 11.8349   3
 -10   5  19-11.0610 11.0763   2
   5   5  19 24.2927 12.5405   3
 -10   5  20-1.84838 12.1537   2
  -3   6   0 2598.84 74.8338   2
  -3   6   0 2633.53 68.1571   4
  -3   6   0 2670.37 71.1174   3
  -3   6   1 193.709 16.5246   2
  -3   6  -1 187.542 15.9074   2
  -3  -3  -1 205.823 10.3446   1
  -3   6   1 187.890 12.6108   4
  -3   6  -1 210.095 14.2414   4
  -3   6  -1 224.767 15.5609   3
  -3   6   1 197.053 14.1993   3
  -3   6   2 60.7178 10.0374   2
  -3   6  -2 60.6920 10.0916   2
  -3  -3  -2 57.4668 5.80865   1
  -3   6  -2 75.3510 10.1653   1
  -3   6  -2 57.7825 8.27656   4
  -3   6   2 60.6659 8.49540   3
  -3   6  -2 66.2097 9.22043   3
  -3   6  -3-2.85341 5.78306   2
  -3   6   3 11.4615 6.96274   2
  -3   6  -3 11.4316 5.91191   1
  -3  -3  -3-2.31336 3.30356   1
  -3   6  -3-0.04997 4.44924   4
  -3   6   3-0.55736 4.76682   3
  -3   6  -3 1.13415 4.76465   3
  -3   6  -4 45.4937 9.36309   2
  -3   6   4 33.4500 8.44721   2
  -3   6  -4 49.0471 8.52853   1
  -3  -3  -4 35.6460 5.73259   1
  -3   6  -4 42.7179 8.11936   4
  -3   6   4 44.0414 7.70895   3
  -3   6  -4 43.4612 8.51812   3
  -3   6   5 187.876 17.1259   2
  -3   6  -5 186.955 15.3558   2
  -3  -3  -5 188.408 12.5281   1
  -3   6  -5 181.335 14.4786   1
  -3   6  -5 186.124 15.3618   4
  -3   6  -5 179.703 14.7842   3
  -3   6   5 170.714 13.7191   3
  -3   6  -6 2067.04 62.3772   2
  -3   6   6 2072.61 66.4137   2
  -3   6  -6 2197.09 63.3340   1
  -3  -3  -6 2125.44 58.1693   1
   6  -3  -6 2090.81 63.3363   4
  -3   6  -6 2192.71 65.2584   4
  -3   6  -6 2132.62 64.0739   3
  -3   6   6 2192.69 62.0010   3
  -3   6  -7 150.197 13.4675   2
  -3   6   7 164.691 16.1267   2
  -3   6  -7 168.564 14.5048   1
  -3  -3  -7 153.916 12.5112   1
   6  -3  -7 167.320 14.8062   4
  -3   6  -7 159.324 15.3632   4
  -3   6   7 151.127 13.5020   3
  -3   6  -7 166.045 15.1373   3
  -3   6  -8 37.3521 7.89902   2
  -3   6   8 54.0293 10.3855   2
  -3   6  -8 27.6216 7.10171   1
  -3  -3  -8 51.1474 8.09394   1
   6  -3  -8 46.6517 9.04102   4
  -3   6  -8 33.3315 8.76391   4
  -3   6  -8 40.5502 9.14307   3
  -3   6   8 41.9111 8.27501   3
  -3   6  -9 16.1400 5.74365   2
  -3   6   9 17.5857 7.18923   2
  -3   6  -9 26.7626 7.90981   1
  -3  -3  -9 15.8845 6.26180   1
   6  -3  -9 18.7295 6.86638   4
  -3   6  -9 23.1212 8.99143   4
  -3   6   9 29.7951 7.81467   3
  -3   6  -9 29.2680 8.84339   3
  -3   6 -10 23.7886 6.45170   2
  -3   6  10 27.8805 9.13455   2
  -3  -3 -10 33.3256 8.26449   1
  -3   6 -10 41.0140 8.92117   1
   6  -3 -10 34.9619 8.53381   4
  -3   6 -10 33.0078 10.2240   4
  -3   6  10 41.2336 8.66606   3
  -3   6  11 133.252 15.6143   2
  -3   6 -11 182.372 16.6017   1
  -3  -3 -11 163.498 14.9489   1
  -3   6 -11 187.601 18.2280   4
   6  -3 -11 182.369 15.4165   4
  -3   6  11 176.528 15.3139   3
  -3   6  12 667.443 34.5439   2
  -3   6 -12 752.583 35.2127   1
  -3  -3 -12 743.040 33.4865   1
   6  -3 -12 687.840 31.8823   4
  -3   6 -12 741.238 37.5360   4
  -3   6  12 709.310 33.2165   3
  -3   6  13 15.0648 6.94185   2
  -3   6 -13 10.4604 7.95285   1
  -3  -3 -13 17.8952 7.24803   1
   6  -3 -13 25.7150 7.54663   4
  -3   6 -13 51.5294 12.2357   4
  -3   6  13 22.6408 8.57480   3
  -3   6  14 13.6802 7.57640   2
  -3   6 -14 11.5855 7.11442   1
  -3  -3 -14 22.7614 8.83587   1
   6  -3 -14 9.39341 5.63674   4
  -3   6 -14 19.8453 10.1595   4
  -3   6  14 21.5450 8.88444   3
  -3   6  15 34.7783 9.41513   2
  -3   6 -15 24.4926 8.77120   1
  -3  -3 -15 29.3985 9.35768   1
   6  -3 -15 22.1765 7.31449   4
  -3   6 -15 29.8209 11.2478   4
  -3   6  15 37.4962 9.96167   3
  -3   6  16 9.01794 7.38858   2
  -3   6 -16-2.40709 7.32111   1
  -3  -3 -16-4.12804 6.52142   1
   6  -3 -16 0.52097 4.83000   4
  -3   6 -16 13.2033 9.86070   4
  -3   6  16 3.24352 7.17414   3
  -3   6  17 107.096 14.4913   2
  -3   6 -17 109.970 16.0971   1
  -3  -3 -17 97.2125 14.2104   1
   6  -3 -17 102.984 12.4828   4
  -3   6 -17 108.039 16.5490   4
  -3   6  17 99.1376 14.0391   3
  -3   6  18 136.544 15.7032   2
  -3   6 -18 159.238 18.4970   1
  -3  -3 -18 141.054 17.6278   1
  -3   6 -18 128.809 18.5119   4
   6  -3 -18 129.678 14.0704   4
  -3   6  18 157.005 18.3479   3
  -3   6 -19 2.27346 8.64845   1
  -3  -3 -19-11.0755 8.95565   1
  -3   6 -19 8.10194 9.91105   4
  -3   6  19 4.28647 8.73787   3
  -3   6 -20 10.4960 10.2061   1
  -3  -3 -20 16.0370 8.79627   1
  -3   6 -20 12.0496 9.77498   4
  -3   6  20 10.5033 10.9647   3
  -3   6 -21 17.9752 11.0813   1
  -3  -3 -21 22.2925 9.34411   1
  -3   6 -21 35.2055 13.2230   4
  -3   6  21 42.2812 12.1450   3
  -3  -3 -22 7.58886 7.60909   1
  -3   6 -22 8.47143 8.82849   4
  -3   6  22 13.7616 8.90654   3
  -3  -3 -23 64.9831 14.2351   1
  -3   6 -23 49.8021 14.4927   4
  -3   6  23 36.7758 11.5910   3
  -3  -3 -24-2.34526 9.18861   1
  -3   6 -24-14.0582 10.2335   4
  -3   6  24-12.4288 10.4995   3
  -3  -3 -25-3.89214 8.30383   1
  -3   6 -25-9.77689 9.33555   4
  -3   6  25-0.25669 9.24652   3
  -3  -3 -26 34.2888 13.1417   1
  -3   6 -26 15.9049 10.6178   4
  -3   6  26 16.8917 10.6715   3
  -3   6  27 14.9259 10.6786   3
  -4   6 -26 18.7090 10.1188   1
  -2  -4 -26 23.0709 11.3043   1
  -4   6 -26-8.11761 9.33880   4
  -2   6  26 27.3152 13.2440   3
  -4   6 -25 1.22783 8.05406   1
  -2  -4 -25-2.88778 9.73489   1
  -4   6 -25 12.6574 10.4747   4
  -2   6  25 6.26131 9.27600   3
  -4   6 -24 38.7235 12.4804   1
  -2  -4 -24 58.4323 14.6843   1
  -4   6 -24 69.1731 16.0296   4
  -2   6  24 76.1153 15.7934   3
  -4   6 -23 31.6321 11.3275   1
  -2  -4 -23 24.6762 11.9321   1
  -4   6 -23 41.8759 14.1122   4
  -2   6  23 34.2269 12.9360   3
  -4   6 -22 36.9923 12.0680   1
  -2  -4 -22 42.5507 12.0601   1
  -4   6 -22 18.1545 10.6962   4
  -2   6  22 16.0948 9.97321   3
  -2  -4 -21 148.632 19.2465   1
  -4   6 -21 160.436 21.0003   1
  -4   6 -21 128.606 20.0700   4
   6  -2 -21 120.183 15.1187   4
  -2   6  21 133.516 18.3489   3
  -2  -4 -20 60.3189 13.2174   1
  -4   6 -20 42.2394 13.8974   1
  -4   6 -20 44.3038 13.5267   4
   6  -2 -20 27.3682 8.60992   4
  -2   6  20 21.7598 9.29731   3
  -2  -4 -19 44.4946 12.7158   1
  -4   6 -19 56.8289 12.5603   1
  -4   6 -19 33.0763 12.6451   4
   6  -2 -19 28.4846 8.69593   4
  -2   6  19 24.5890 10.6934   3
  -4   6 -18 204.681 21.6193   1
  -2  -4 -18 207.683 21.2267   1
   6  -2 -18 205.462 18.5868   4
  -4   6 -18 167.505 21.0847   4
  -2   6  18 163.151 19.1605   3
  -4  -2  17 33.1915 9.14854   2
  -2   6  17 30.2970 8.05043   2
  -4   6 -17 38.8682 10.5297   1
  -2  -4 -17 16.6566 9.07529   1
   6  -2 -17 10.6674 6.83532   4
  -4   6 -17 31.8174 11.3816   4
  -2   6  17 27.3517 10.4269   3
  -4  -2  16 375.705 25.5955   2
  -2   6  16 416.109 26.0993   2
  -4   6 -16 401.066 28.1850   1
  -2  -4 -16 397.493 27.5799   1
  -4   6 -16 428.680 31.0908   4
   6  -2 -16 360.534 24.4592   4
  -2   6  16 375.786 26.2802   3
  -4  -2  15 338.172 24.0196   2
  -2   6  15 322.159 23.2260   2
  -4   6 -15 325.392 24.9729   1
  -2  -4 -15 322.836 23.6407   1
   6  -2 -15 311.436 22.3299   4
  -4   6 -15 354.493 27.9049   4
  -2   6  15 317.265 23.7596   3
  -4  -2  14 53.7480 11.0355   2
  -2   6  14 46.2458 10.2421   2
  -4   6 -14 19.5585 8.23111   1
  -2  -4 -14 31.0547 8.61952   1
   6  -2 -14 33.7567 9.43679   4
  -4   6 -14 20.9457 9.31806   4
  -2   6  14 42.6965 10.2049   3
  -2   6  13 64.4849 10.9200   2
  -4  -2  13 67.0020 12.3102   2
  -4   6 -13 63.0390 12.6332   1
  -2  -4 -13 57.6796 10.6822   1
   6  -2 -13 51.3229 9.75540   4
  -4   6 -13 84.8618 15.1841   4
  -2   6  13 55.0458 10.8941   3
  -2   6  12 258.251 20.4319   2
  -4   6 -12 286.646 22.2167   1
  -2  -4 -12 301.568 20.7563   1
  -4   6 -12 269.106 23.2428   4
   6  -2 -12 283.491 20.5873   4
  -2   6  12 259.554 20.2893   3
  -4   6 -11 77.5520 9.18609   2
  -2   6  11 93.3024 12.9064   2
  -4   6 -11 76.1336 12.3872   1
  -2  -4 -11 79.7393 10.8071   1
  -4   6 -11 82.7649 14.0610   4
   6  -2 -11 60.5202 10.6421   4
  -2   6  11 87.4463 12.5349   3
  -2   6  10 1033.00 42.3591   2
  -4   6 -10 972.532 36.5064   2
  -4   6 -10 1021.73 42.7076   1
  -2  -4 -10 976.367 38.4501   1
  -4   6 -10 1064.63 45.4593   4
   6  -2 -10 969.095 39.8316   4
  -2   6  10 1025.27 40.8590   3
  -2   6   9 636.949 31.6060   2
  -4   6  -9 580.314 27.0427   2
  -4   6  -9 569.186 30.4821   1
  -2  -4  -9 625.902 28.2093   1
  -4   6  -9 635.447 33.2652   4
   6  -2  -9 590.043 29.1185   4
  -2   6   9 586.580 29.3814   3
  -2   6   8-2.13882 6.39175   2
  -4   6  -8 4.88882 5.60770   2
  -2  -4  -8 3.34071 5.32049   1
  -4   6  -8 8.55711 7.28346   1
  -4   6  -8 8.44614 8.46872   4
   6  -2  -8-5.11079 7.11511   4
  -4   6  -8 8.06626 6.29903   3
  -2   6   8 6.10663 5.64376   3
  -2   6   7 59.8626 10.2585   2
  -4   6  -7 54.0385 8.99320   2
  -2  -4  -7 62.0691 8.31713   1
  -4   6  -7 46.0446 9.30631   1
   6  -2  -7 45.5369 9.17273   4
  -4   6  -7 59.3130 11.0549   4
  -4   6  -7 68.1926 10.2684   3
  -2   6   7 58.2205 9.90774   3
  -2   6   6 144.992 14.8995   2
  -4   6  -6 148.823 13.4540   2
  -4   6  -6 151.837 14.7499   1
  -2  -4  -6 175.107 12.8270   1
  -4   6  -6 154.648 15.0413   4
   6  -2  -6 186.282 16.2064   4
  -4   6  -6 170.479 14.3517   3
  -2   6   6 155.094 13.9181   3
  -2   6   5 54.1894 10.1795   2
  -4   6  -5 46.0218 8.73071   2
  -2  -4  -5 57.3387 7.55824   1
  -4   6  -5 54.0312 9.71907   1
  -4   6  -5 61.0852 10.5354   4
   6  -2  -5 56.0155 10.2431   4
  -2   6   5 42.2498 8.75102   3
  -4   6  -5 51.4753 8.03256   3
  -2   6   4 2524.34 74.5036   2
  -4   6  -4 2530.27 72.0547   2
  -4   6  -4 2585.79 73.8736   1
  -2  -4  -4 2489.15 63.9272   1
  -4   6  -4 2662.03 73.5532   4
  -2   6   4 2478.81 70.7333   3
  -4   6  -4 2553.95 68.9511   3
  -2   6   3 619.700 30.1050   2
  -4   6  -3 599.175 28.8615   2
  -4   6  -3 653.371 29.6469   1
  -2  -4  -3 611.025 22.6593   1
  -4   6  -3 621.740 28.3631   4
  -2   6   3 582.290 21.0642   4
  -4   6  -3 606.091 25.9306   3
  -2   6   3 624.874 28.0083   3
  -2   6   2 44.6162 9.66356   2
  -4   6  -2 37.1073 9.04004   2
  -4   6  -2 55.3883 9.34372   1
  -2  -4  -2 37.9280 5.31336   1
  -2   6   2 35.8608 5.46638   4
  -4   6  -2 34.5200 6.44514   3
  -2   6   2 39.8636 8.41163   3
  -2   6   1 21.3648 7.60858   2
  -4   6  -1 18.5856 8.28576   2
  -4   6  -1 5.10194 5.37134   1
  -2  -4  -1 14.2253 3.60882   1
  -2   6   1 17.0007 4.69552   4
  -2   6   1 13.2932 6.41628   3
  -4   6  -1 11.9188 4.60399   3
  -4   6   0 49.7578 9.11064   2
  -2   6   0 71.9358 10.8101   2
  -2  -4   0 60.5209 5.54153   1
  -4   6   0 71.6745 9.50372   1
  -2   6   0 66.6401 7.88094   4
  -4   6   0 69.7395 8.14155   3
  -2   6   0 53.0469 8.79167   3
  -2   6  -1 130.972 13.5164   2
  -4   6   1 116.106 13.4599   2
  -4  -2  -1 105.577 8.08141   1
  -2   6  -1 106.043 9.92303   4
  -2   6  -1 120.023 12.3753   3
  -4   6   1 100.691 9.67184   3
  -2   6  -2 2304.35 67.5594   2
  -4   6   2 2184.96 69.0068   2
  -4  -2  -2 2337.96 57.4358   1
  -2   6  -2 2276.99 62.0120   4
  -4   6   2 2237.62 61.2081   3
  -2   6  -2 2290.93 66.1657   3
  -4   6   3 182.022 16.5971   2
  -2   6  -3 173.776 15.2857   2
  -4  -2  -3 150.169 10.5310   1
  -2   6  -3 146.146 12.4052   4
  -2   6  -3 164.770 14.6456   3
  -4   6   3 161.452 12.1189   3
  -2   6  -4 205.035 16.3889   2
  -4   6   4 229.833 18.8613   2
  -4  -2  -4 221.787 13.3474   1
  -2   6  -4 246.766 15.3551   1
  -2   6  -4 221.232 15.9988   4
  -2   6  -4 256.169 18.1860   3
  -4   6   4 243.090 15.2112   3
  -4   6   5 6.04715 7.38182   2
  -2   6  -5-0.05530 5.75690   2
  -4  -2  -5 1.01364 3.81206   1
  -2   6  -5-2.88596 4.48730   1
  -2   6  -5 10.6469 6.03456   4
  -4   6   5 2.81990 3.93339   3
  -2   6  -5 5.11337 5.90394   3
  -4   6   6 10.0094 7.86240   2
  -2   6  -6 0.38212 5.33942   2
  -2   6  -6 4.70330 4.74734   1
  -4  -2  -6 11.2570 4.74724   1
  -2   6  -6 3.12562 4.97890   4
  -2   6  -6 29.0684 9.19632   3
  -4   6   6 8.04804 4.58678   3
  -4   6   7 251.451 20.7683   2
  -2   6  -7 253.283 16.5515   1
  -4  -2  -7 269.509 16.5410   1
  -2   6  -7 224.263 17.4781   4
   6  -4  -7 272.418 18.1493   4
  -2   6  -7 245.842 19.4684   3
  -4   6   7 257.946 16.7945   3
  -4   6   8 1611.77 59.8353   2
  -2   6  -8 1831.95 54.2708   1
  -4  -2  -8 1770.91 53.9189   1
   6  -4  -8 1760.35 54.7022   4
  -2   6  -8 1798.23 57.7738   4
  -2   6  -8 1815.94 60.5047   3
  -4   6   8 1721.41 53.0834   3
  -4   6   9 52.3996 12.1803   2
  -4  -2  -9 46.2053 8.30364   1
  -2   6  -9 38.1148 7.25728   1
   6  -4  -9 50.8639 8.84844   4
  -2   6  -9 37.5444 9.23170   4
  -4   6   9 44.4933 8.25383   3
  -2   6  -9 40.7414 11.0123   3
  -4   6  10 385.180 26.0740   2
  -2   6 -10 385.528 22.0589   1
  -4  -2 -10 381.770 22.3086   1
  -2   6 -10 374.730 24.3622   4
   6  -4 -10 369.533 21.1364   4
  -4   6  10 375.870 21.7037   3
  -2   6 -10 370.355 25.6066   3
  -4   6  11 23.3827 8.63083   2
  -4  -2 -11 17.4443 7.22131   1
  -2   6 -11 22.7074 7.04691   1
   6  -4 -11 22.9956 6.91394   4
  -2   6 -11 10.9677 7.68652   4
  -4   6  11 5.67656 5.80013   3
  -2   6 -11 25.7451 9.59781   3
   6  -2  11 19.9489 6.22349   3
  -4   6  12 36.5257 9.93968   2
  -2   6 -12 29.3958 8.32826   1
  -4  -2 -12 21.3504 7.83990   1
   6  -4 -12 28.0555 7.11243   4
  -2   6 -12 28.0574 9.81761   4
   6  -2  12 26.2879 7.10797   3
  -4   6  12 31.8631 8.08172   3
  -4   6  13 279.838 22.6667   2
  -4  -2 -13 263.281 20.1680   1
  -2   6 -13 280.290 20.0973   1
  -2   6 -13 269.348 22.1502   4
   6  -4 -13 267.219 18.3477   4
  -4   6  13 271.338 19.7926   3
   6  -2  13 237.424 17.4243   3
  -4   6  14 425.770 28.3329   2
  -2   6 -14 368.703 24.0843   1
  -4  -2 -14 400.534 25.6591   1
  -2   6 -14 399.186 28.1225   4
   6  -4 -14 355.886 21.3314   4
  -4   6  14 401.018 24.7063   3
   6  -2  14 392.771 23.5689   3
  -4   6  15 25.8363 9.85036   2
  -2   6 -15 17.7379 7.87068   1
  -4  -2 -15 11.2562 7.32235   1
  -2   6 -15 23.5093 10.0208   4
  -4   6  15 29.7373 9.07613   3
   6  -2  15 18.6031 6.86485   3
  -4   6  16 291.853 23.4525   2
  -2   6 -16 328.375 23.1855   1
  -4  -2 -16 302.730 23.3279   1
  -2   6 -16 332.838 26.4994   4
   6  -2  16 275.086 21.4072   3
  -4   6  16 294.873 22.1381   3
  -4   6  17 10.5553 6.00414   2
  -4  -2 -17 21.0682 8.51133   1
  -2   6 -17 42.9379 12.7599   4
   6  -2  17 35.5556 9.51402   3
  -4   6  17 33.4763 10.1946   3
  -4   6  18 44.3305 10.8112   2
  -4  -2 -18 34.9521 9.78000   1
  -2   6 -18 32.7962 11.2929   4
   6  -2  18 47.0190 11.3631   3
  -4   6  18 23.5800 9.45184   3
  -4  -2 -19 175.870 19.4863   1
  -2   6 -19 144.455 19.1042   4
   6  -2  19 135.816 16.8933   3
  -4   6  19 112.600 16.9657   3
  -4  -2 -20 33.2379 10.3830   1
  -2   6 -20 58.0506 14.9762   4
   6  -2  20 34.4946 10.5515   3
  -4   6  20 64.2826 14.4364   3
  -4  -2 -21 44.5733 12.2552   1
  -2   6 -21 30.1679 11.8893   4
   6  -2  21 32.4548 11.1204   3
  -4   6  21 27.8915 10.6084   3
  -4  -2 -22 122.035 18.5225   1
  -2   6 -22 121.034 19.3380   4
   6  -2  22 104.916 16.6305   3
  -4   6  22 122.949 17.9966   3
  -4  -2 -23 9.25783 9.43338   1
  -2   6 -23 24.3295 13.2157   4
   6  -2  23 7.72335 9.24395   3
  -4   6  23-8.39086 9.72423   3
  -4  -2 -24 19.4381 10.3492   1
  -2   6 -24 15.3436 11.0125   4
  -4   6  24 14.1646 10.2882   3
   6  -2  24 4.75839 7.74853   3
  -4  -2 -25 99.4084 17.4407   1
   6  -4 -25 84.1748 15.6869   1
  -2   6 -25 54.7927 15.2369   4
  -4   6  25 55.0193 14.8227   3
  -4  -2 -26-0.41191 8.34315   1
  -2   6 -26 24.8939 12.8507   4
  -4   6  26 7.08366 9.98914   3
  -4   6  27 33.8409 13.2167   3
  -5   6 -27 10.5735 8.87952   1
  -1  -5 -26 17.9437 10.4804   1
  -5   6 -26 18.9293 11.1814   1
  -5   6 -26 42.8473 16.3383   4
  -1   6  26 22.7603 13.7337   3
  -1  -5 -25 17.6036 11.0927   1
  -5   6 -25 25.7768 11.2998   1
  -5   6 -25 24.5861 12.7542   4
  -1   6  25 3.17574 10.7110   3
  -1  -5 -24 26.1625 12.1535   1
  -5   6 -24 6.22259 8.01510   1
   6  -1 -24 10.7312 8.09442   4
  -5   6 -24 17.4300 13.1140   4
  -1   6  24 4.99586 10.1071   3
  -1  -5 -23 17.5059 8.97544   1
  -5   6 -23-3.43287 8.46125   1
   6  -1 -23 9.33170 8.34221   4
  -5   6 -23 10.7487 9.73704   4
  -1   6  23 25.9102 9.83488   3
  -5   6 -22-8.87794 8.59228   1
  -1  -5 -22 6.48396 9.35787   1
  -5   6 -22 12.9829 12.1774   4
   6  -1 -22 10.0029 7.08100   4
  -1   6  22 31.5599 12.8936   3
  -5   6 -21 44.6771 13.1083   1
  -1  -5 -21 2.03055 8.11830   1
  -5   6 -21 12.4753 12.1641   4
   6  -1 -21 8.58770 8.29146   4
  -1   6  21 16.0467 9.18366   3
  -5   6 -20 71.1658 15.5696   1
  -1  -5 -20 39.9162 11.7916   1
  -5   6 -20 51.4923 14.5480   4
   6  -1 -20 49.0104 11.5663   4
  -1   6  20 35.0341 11.2221   3
  -5   6 -19 11.7316 10.6345   1
  -1  -5 -19 12.8113 9.37290   1
  -5   6 -19 30.3428 12.6542   4
   6  -1 -19 7.55019 7.11349   4
  -1   6  19 16.1436 9.27563   3
  -5  -1  18 14.5074 8.42152   2
  -5   6 -18 6.07891 8.60798   1
  -1  -5 -18 5.13300 8.05402   1
  -5   6 -18 10.4468 10.0591   4
   6  -1 -18 9.38190 7.45419   4
  -1   6  18 24.2713 10.6890   3
  -5  -1  17 33.6962 9.36117   2
  -1  -5 -17 33.1485 11.1464   1
  -5   6 -17 15.8894 9.76849   1
   6  -1 -17 21.0367 8.78372   4
  -5   6 -17 14.6358 10.6477   4
  -1   6  17 30.6525 11.2171   3
  -5  -1  16-5.79008 8.28462   2
  -1   6  16-2.68564 6.39998   2
  -5   6 -16 11.9437 8.27422   1
  -1  -5 -16 4.69897 6.78955   1
   6  -1 -16 2.65991 7.49661   4
  -5   6 -16 8.52610 8.39016   4
  -1   6  16 22.2298 10.7877   3
  -5  -1  15 39.0430 9.97948   2
  -1   6  15 46.5129 8.88836   2
  -5   6 -15 57.9561 12.3544   1
  -1  -5 -15 51.7685 11.4491   1
   6  -1 -15 45.3523 10.3381   4
  -5   6 -15 59.6785 14.0393   4
  -1   6  15 34.3093 11.1089   3
  -1   6  14 414.745 25.8180   2
  -5  -1  14 423.513 27.4245   2
  -5   6 -14 434.873 29.5231   1
  -1  -5 -14 412.705 26.5997   1
  -5   6 -14 453.633 31.3579   4
   6  -1 -14 392.479 26.2870   4
  -1   6  14 367.827 25.9132   3
  -1   6  13 50.5855 9.98711   2
  -5  -1  13 33.1339 9.74421   2
  -1  -5 -13 39.9098 9.63316   1
  -5   6 -13 56.9831 12.5488   1
   6  -1 -13 65.3146 11.6279   4
  -5   6 -13 46.0997 12.3145   4
  -1   6  13 38.1668 9.90686   3
  -5  -1  12-2.60209 6.93046   2
  -1   6  12-1.39470 5.86347   2
  -5   6 -12 0.17011 7.20074   1
  -1  -5 -12 11.4649 7.82062   1
  -5   6 -12 1.26876 8.43997   4
   6  -1 -12 2.49758 7.41123   4
  -1   6  12 8.20682 7.26798   3
  -1   6  11 17.5708 7.08421   2
  -5  -1  11 18.5579 8.50186   2
  -5   6 -11 19.9783 5.60418   2
  -5   6 -11 23.0941 8.35034   1
  -1  -5 -11 23.4390 7.85155   1
  -5   6 -11 36.3164 11.3479   4
   6  -1 -11 22.0237 8.86516   4
  -1   6  11 23.6981 8.36979   3
  -5  -1  10 21.1312 8.51123   2
  -1   6  10 22.3288 7.50136   2
  -5   6 -10 32.4453 7.33052   2
  -5   6 -10 22.0359 9.21972   1
  -1  -5 -10 22.2075 7.50327   1
  -5   6 -10 24.0730 10.1194   4
   6  -1 -10 32.2540 10.0272   4
  -1   6  10 13.9646 6.82491   3
  -1   6   9 139.325 14.7625   2
  -5  -1   9 134.941 15.9617   2
  -5   6  -9 134.273 12.7717   2
  -5   6  -9 99.4726 14.2282   1
   6  -1  -9 120.249 14.3753   4
  -5   6  -9 121.331 15.6450   4
  -1   6   9 134.977 14.6383   3
  -5   6  -8 974.265 37.3100   2
  -5  -1   8 978.939 41.3464   2
  -1   6   8 922.746 39.7116   2
  -5   6  -8 967.486 42.1023   1
  -5   6  -8 986.179 43.0288   4
   6  -1  -8 964.594 39.8843   4
  -1   6   8 961.230 39.7802   3
  -1   6   7 88.9805 11.9494   2
  -5   6  -7 89.1258 10.8229   2
  -5   6  -7 53.6301 10.9023   1
   6  -1  -7 73.4086 11.0578   4
  -1   6   7 71.6271 10.9144   3
  -1   6   6 7.26325 5.91507   2
  -5   6  -6 12.0851 6.50457   2
  -5   6  -6 8.42876 7.34036   1
   6  -1  -6 8.07098 7.04285   4
  -5   6  -6 16.2807 5.33520   3
  -1   6   6 16.2601 6.88296   3
  -5   6  -5 18.7516 7.36006   2
  -1   6   5 15.3648 7.54173   2
  -5   6  -5 15.2533 8.62314   1
   6  -1  -5 17.2104 7.52838   4
  -5   6  -5 16.0009 5.56889   3
  -1   6   5 10.4053 6.34625   3
  -5   6  -4 72.0864 10.7787   2
  -1   6   4 78.5238 11.3607   2
  -5   6  -4 93.6774 12.7168   1
   6  -1  -4 72.4051 11.5538   4
  -1   6   4 82.2666 11.6630   3
  -5   6  -4 58.2859 7.98824   3
  -5   6  -3 188.931 16.7354   2
  -1   6   3 176.562 16.1478   2
  -5   6  -3 176.743 16.6547   1
  -1   6   3 184.565 10.4301   4
   6  -1  -3 199.657 17.0596   4
  -5   6  -3 195.981 13.1149   3
  -1   6   3 195.881 16.0731   3
  -1   6   2 2065.07 65.2132   2
  -5   6  -2 2249.80 67.4690   2
  -5   6  -2 2189.25 66.4426   1
  -1   6   2 2118.79 53.9988   4
  -1   6   2 2123.23 65.1595   3
  -5   6  -2 2182.56 57.5513   3
  -5   6  -1 160.774 15.6937   2
  -5   6  -1 195.885 16.4876   1
  -1   6   1 150.720 10.3566   4
  -1   6   1 166.140 15.3143   2
  -5   6  -1 158.013 11.3277   3
  -1   6   1 159.123 14.7492   3
  -5   6   0 71.5039 11.8655   2
  -5  -1   0 52.2554 6.22619   1
  -5   6   0 76.1639 11.2132   1
  -1   6   0 59.3697 7.17474   4
  -1   6   0 56.1045 9.55690   3
  -5   6   0 49.2220 6.56007   3
  -5   6   1-5.24048 6.94582   2
  -5  -1  -1 0.34663 3.52471   1
  -5   6   1 6.50884 6.97476   1
  -1   6  -1 0.34382 3.79961   4
  -5   6   1 3.57799 3.27598   3
  -1   6  -1 4.49567 5.79682   3
  -5   6   2 59.3380 11.4144   2
  -5  -1  -2 49.3109 6.73967   1
  -1   6  -2 49.5070 7.56698   4
  -1   6  -2 53.9934 9.57428   3
  -5   6   2 60.0309 7.03335   3
  -5   6   3 223.057 19.4457   2
  -5  -1  -3 209.305 14.1122   1
  -1   6  -3 215.223 14.8006   4
  -5   6   3 221.437 13.2782   3
  -1   6  -3 228.759 18.0583   3
  -5   6   4 1914.67 64.9070   2
  -5  -1  -4 1896.88 54.9182   1
  -1   6  -4 1914.99 56.4410   4
  -1   6  -4 1963.73 61.9097   3
  -5   6   4 1927.21 52.2873   3
  -5   6   5 323.573 23.8725   2
  -5  -1  -5 302.897 18.2479   1
  -1   6  -5 333.452 19.8451   4
  -1   6  -5 340.317 22.8272   3
  -5   6   5 337.071 17.3394   3
  -5   6   6 118.851 15.4489   2
  -1   6  -6 98.8189 9.29990   1
  -5  -1  -6 95.1608 10.8589   1
  -1   6  -6 95.0155 11.4513   4
  -5   6   6 91.0289 9.08918   3
  -1   6  -6 99.9576 13.0187   3
  -5   6   7 7.94418 8.92516   2
  -1   6  -7 8.67335 4.46613   1
  -5  -1  -7 12.1353 5.41294   1
  -1   6  -7 10.1921 6.12464   4
  -1   6  -7 2.93130 6.93136   3
  -5   6   7 10.3448 4.88349   3
  -5   6   8 33.1334 10.3732   2
  -1   6  -8 44.3957 7.06425   1
  -5  -1  -8 48.3380 8.99685   1
  -1   6  -8 39.6745 8.56403   4
   6  -5  -8 43.0885 7.91996   4
  -1   6  -8 39.9070 9.85097   3
  -5   6   8 44.9852 7.52453   3
  -5   6   9 215.622 20.5638   2
  -5  -1  -9 235.979 17.8368   1
  -1   6  -9 249.708 15.6165   1
  -1   6  -9 239.654 18.9193   4
   6  -5  -9 250.564 16.5311   4
  -5   6   9 233.657 15.8436   3
   6  -1   9 227.874 14.7045   3
  -1   6  -9 236.184 20.6597   3
  -5   6  10 1066.81 48.0042   2
  -5  -1 -10 1079.83 42.2486   1
   6  -5 -10 1116.07 38.4860   4
  -1   6 -10 1129.98 44.5926   4
  -5   6  10 1173.11 40.0320   3
   6  -1  10 1053.20 37.5598   3
  -1   6 -10 1108.76 48.0380   3
  -5   6  11 74.2933 13.0124   2
  -5  -1 -11 85.3980 11.9548   1
  -1   6 -11 98.5852 13.6305   4
   6  -5 -11 83.8640 9.94781   4
  -5   6  11 98.0175 11.8914   3
  -1   6 -11 105.130 16.5341   3
   6  -1  11 90.2729 10.5337   3
  -5   6  12 73.7377 12.4442   2
  -5  -1 -12 76.5053 11.2755   1
  -1   6 -12 94.4880 13.7688   4
   6  -1  12 78.1168 10.3518   3
  -5   6  12 98.1817 11.7676   3
  -5   6  13 20.7772 9.54639   2
  -5  -1 -13 10.7639 6.07003   1
  -1   6 -13 8.66586 7.41399   4
   6  -1  13 16.0285 6.55526   3
  -5   6  13 13.3212 7.32741   3
  -5   6  14 0.27915 7.35109   2
  -5  -1 -14 8.36077 6.59454   1
  -1   6 -14 17.3716 9.00256   4
   6  -1  14 15.4011 7.19498   3
  -5   6  14 10.7419 7.15691   3
  -5   6  15 232.721 22.2933   2
  -5  -1 -15 206.317 19.2328   1
  -1   6 -15 247.003 22.3728   4
  -5   6  15 250.979 19.3673   3
   6  -1  15 244.508 19.4968   3
  -5   6  16 294.132 25.0676   2
  -5  -1 -16 265.946 22.7666   1
  -1   6 -16 319.433 25.3371   4
  -5   6  16 308.180 22.5320   3
   6  -1  16 273.324 21.4165   3
  -5   6  17 7.71022 7.84736   2
  -5  -1 -17 21.6857 9.43772   1
  -1   6 -17 24.0809 10.6283   4
   6  -1  17 17.8297 8.36138   3
  -5   6  17 37.0930 10.2016   3
  -5   6  18 51.2520 12.5422   2
  -5  -1 -18 29.5666 10.0436   1
  -1   6 -18 47.3622 11.6062   4
   6  -1  18 49.0024 10.8102   3
  -5   6  18 68.9147 12.8253   3
  -5   6  19 28.7244 9.93235   2
  -5  -1 -19 13.8629 8.48729   1
  -1   6 -19 9.54727 9.62689   4
   6  -1  19 26.7740 9.00964   3
  -5   6  19 25.4746 11.5936   3
  -1   6 -20-11.0751 10.0939   4
  -5   6  20-7.65583 10.2427   3
   6  -1  20 12.0484 8.28257   3
  -5  -1 -21 172.169 20.2594   1
  -1   6 -21 172.995 22.4153   4
  -5   6  21 121.979 18.2967   3
   6  -1  21 114.329 16.9505   3
  -5  -1 -22 46.9859 13.1492   1
  -1   6 -22 19.1076 9.25745   4
  -5   6  22 36.3710 11.1035   3
   6  -1  22 26.9125 8.70117   3
  -5  -1 -23 4.73958 8.06802   1
  -1   6 -23-0.26749 11.3649   4
  -5   6  23 11.0444 8.49914   3
   6  -1  23 3.31469 7.50800   3
  -5  -1 -24 26.9292 11.7437   1
  -1   6 -24 25.5330 10.8302   4
  -5   6  24 27.1036 10.6529   3
   6  -1  24 34.4517 12.9037   3
  -5  -1 -25 26.4990 12.7930   1
  -1   6 -25 1.76592 9.80220   4
  -5   6  25 14.4870 9.31953   3
  -5  -1 -26 0.28126 9.10090   1
   6  -5 -26 16.6953 10.2174   1
  -1   6 -26-13.9580 11.9989   4
  -5   6  26 11.3330 9.93915   3
   6  -5 -27 46.6905 14.0318   1
  -5   6  27 56.4830 14.4066   3
  -6   6 -26 19.7932 11.9432   1
   6   0 -26 23.0371 9.87604   4
  -6   6 -25 11.1160 10.0469   1
   0  -6 -25-6.69990 11.8342   1
   6   0 -25 1.94550 7.50104   4
   0   6  25 13.4585 10.9334   3
  -6   6 -24 36.9911 11.9689   1
   0  -6 -24 34.3888 13.0840   1
   6   0 -24 17.1318 10.1153   4
   0   6  24 45.4754 13.9881   3
  -6   6 -23 86.3734 16.7044   1
   0  -6 -23 85.4369 16.6762   1
   6   0 -23 86.6601 16.2551   4
   0   6  23 103.687 18.7763   3
  -6   6 -22 36.7338 12.3792   1
   0  -6 -22 36.4906 12.4306   1
   6   0 -22 15.9818 9.50232   4
   0   6  22 11.9782 10.2707   3
   0  -6 -21 26.8987 9.32125   1
  -6   6 -21 33.5788 12.0099   1
   6   0 -21 24.5027 9.88595   4
   0   6  21 9.95903 9.25990   3
  -6   6 -20 87.4279 15.8643   1
   0  -6 -20 90.8044 16.5403   1
   6   0 -20 113.455 16.5552   4
   0   6  20 119.388 17.7852   3
  -6   6 -19 24.7504 10.6626   1
   0  -6 -19 27.6410 10.7398   1
   6   0 -19 24.4562 9.72452   4
   0   6  19 10.8585 10.0387   3
  -6   0  18 98.9563 15.4304   2
   0  -6 -18 144.804 17.9972   1
  -6   6 -18 141.596 19.9113   1
   6   0 -18 125.555 16.9360   4
   0   6  18 142.090 19.4783   3
  -6   0  17 259.083 23.5284   2
  -6   6 -17 268.811 25.8879   1
   0  -6 -17 260.989 23.6778   1
   6   0 -17 258.810 23.4061   4
   0   6  17 286.039 24.5176   3
  -6   0  16 51.0359 12.0001   2
   0  -6 -16 47.0738 12.3520   1
  -6   6 -16 35.6381 12.2714   1
   6   0 -16 21.8464 9.44576   4
   0   6  16 32.2547 10.4031   3
  -6   0  15 67.3993 12.7789   2
  -6   6 -15 70.8100 14.6088   1
   0  -6 -15 57.8442 12.1949   1
   6   0 -15 88.7927 14.1183   4
   0   6  15 86.5620 14.6240   3
  -6   0  14 124.387 16.2827   2
  -6   6 -14 140.015 18.8982   1
   6   0 -14 151.959 17.4200   4
   0   6  14 169.071 18.0715   3
  -6   0  13 76.5129 14.4437   2
  -6   6 -13 70.0653 13.8529   1
   6   0 -13 48.9655 11.3067   4
   0   6  13 54.0290 11.9917   3
  -6   0  12 623.464 34.8569   2
  -6   6 -12 677.548 37.9734   1
   6   0 -12 609.343 33.7288   4
   0   6  12 594.309 33.0259   3
  -6   0  11 664.044 35.7201   2
  -6   6 -11 726.522 38.5742   1
   6   0 -11 636.799 34.3453   4
   0   6  11 671.395 34.7175   3
  -6   6 -10 6.28265 5.38103   2
  -6   0  10 15.5885 9.10237   2
  -6   6 -10 7.00127 8.21222   1
   6   0 -10 10.1731 8.11216   4
   0   6  10-0.73659 7.45257   3
  -6   6  -9 124.910 13.1678   2
  -6   0   9 122.319 15.1634   2
  -6   6  -9 138.059 17.0646   1
   6   0  -9 111.488 14.7942   4
   0   6   9 115.914 14.1703   3
  -6   0   8 100.922 14.2010   2
  -6   6  -8 79.0239 11.0280   2
  -6   6  -8 114.371 15.6071   1
   6   0  -8 90.5086 12.9978   4
   0   6   8 99.7283 13.4647   3
  -6   6  -7 52.4875 9.85431   2
  -6   0   7 36.4824 10.6962   2
  -6   6  -7 38.2372 10.8959   1
   6   0  -7 43.1222 10.5018   4
   0   6   7 42.7410 9.44230   3
  -6   0   6 908.369 40.9574   2
  -6   6  -6 1051.80 40.5563   2
  -6   6  -6 976.854 43.0304   1
   6   0  -6 938.914 40.0654   4
   0   6   6 918.513 39.8787   3
  -6   0   5 939.120 40.7652   2
  -6   6  -5 934.899 38.5519   2
  -6   6  -5 865.421 40.1322   1
   6   0  -5 878.901 38.3209   4
   0   6   5 909.169 38.5608   3
  -6   6  -4 21.9146 7.23073   2
  -6   0   4 19.5639 8.43017   2
  -6   6  -4 16.0236 9.14614   1
   6   0  -4 30.9977 9.24364   4
   0   6   4 45.2745 10.1063   3
  -6   6  -3 72.8689 11.6398   2
  -6   0   3 69.5311 12.2277   2
  -6   6  -3 68.4497 12.0149   1
   6   0  -3 63.9266 11.8559   4
   0   6   3 49.0169 9.46435   3
  -6   0   2 37.0063 9.88577   2
  -6   6  -2 46.3301 10.0538   2
  -6   6  -2 42.5244 9.94787   1
   0   6   2 37.8530 5.70898   4
   6   0  -2 32.7018 9.76723   4
   0   6   2 40.6348 10.1966   3
  -6   6  -1-0.43151 6.72265   2
  -6   0   1 5.75204 8.42168   2
  -6   6  -1 2.54485 6.73938   1
   0   6   1 4.33217 3.76333   4
   6   0  -1 9.17010 8.71226   4
   0   6   1-6.09222 7.32819   3
  -6   6   0 1761.49 61.4570   2
  -6   0   0 1778.83 58.6127   2
  -6   6   0 1655.57 58.7592   1
  -6   0   0 1804.37 50.8695   1
   0   6   0 1713.99 49.6450   4
   0   6   0 1814.23 59.1787   3
  -6   6   1 358.850 25.0235   2
  -6   0  -1 358.608 22.5942   2
  -6   6   1 351.484 23.0366   1
  -6   0  -1 305.196 17.6820   1
   0   6  -1 343.876 18.2442   4
   0   6  -1 347.897 22.9412   3
  -6   6   2 170.028 17.7612   2
  -6   0  -2 167.775 15.7623   2
  -6   0  -2 151.936 12.6347   1
  -6   6   2 129.327 14.3316   1
   0   6  -2 158.388 12.9402   4
   0   6  -2 160.771 15.8882   3
  -6   6   3 6.81170 8.21855   2
  -6   0  -3 16.2612 8.34052   2
  -6   0  -3 2.63379 4.91405   1
   0   6  -3 4.32802 4.61219   4
   0   6  -3-1.24536 8.47920   3
  -6   0  -4 24.6412 8.02286   2
  -6   6   4 42.2369 11.4186   2
  -6   0  -4 34.0964 7.21877   1
   0   6  -4 29.1569 6.55398   4
   0   6  -4 30.9606 8.87230   3
  -6   0  -5 61.2487 9.74732   2
  -6   6   5 34.7168 10.2822   2
  -6   0  -5 40.1169 8.25918   1
   0   6  -5 36.7508 7.67490   4
   0   6  -5 51.0595 11.1632   3
  -6   6   6 1063.48 48.0787   2
  -6   0  -6 1169.96 42.5920   2
  -6   0  -6 1078.93 41.5975   1
   0   6  -6 1151.67 42.0081   4
   6   0   6 1039.03 35.5475   3
   0   6  -6 1170.23 47.0308   3
  -6   6   7 25.6338 9.00850   2
  -6   0  -7 25.4185 7.95348   2
  -6   0  -7 22.0776 7.26795   1
   0   6  -7 29.0085 7.65812   4
   0   6  -7 28.5638 9.91584   3
   6   0   7 32.3010 6.19494   3
  -6   6   8 301.980 25.3355   2
  -6   0  -8 329.958 20.8971   2
  -6   0  -8 312.053 21.5233   1
   0   6  -8 288.356 20.8142   4
   0   6  -8 305.337 24.1013   3
   6   0   8 312.931 18.0966   3
  -6   6   9 7.27200 9.01456   2
  -6   0  -9-0.16720 5.66010   2
  -6   0  -9 11.5274 7.30823   1
   0   6  -9-3.36566 6.75062   4
   6   0   9-1.56514 4.33710   3
   0   6  -9 0.43123 8.00806   3
  -6   0 -10 10.4905 5.78417   2
  -6   6  10 5.92182 9.54997   2
  -6   0 -10 15.1617 8.27039   1
   0   6 -10 4.93475 7.36771   4
   6   0  10 2.66450 4.64829   3
   0   6 -10-5.86269 8.60758   3
  -6   0 -11 177.284 14.8068   2
  -6   6  11 179.029 20.6950   2
  -6   0 -11 174.688 17.3401   1
   0   6 -11 189.282 18.3386   4
   6   0  11 164.060 14.5916   3
   0   6 -11 142.030 18.7066   3
  -6   6  12 409.321 30.6562   2
  -6   0 -12 444.991 27.7301   1
   0   6 -12 378.925 27.1120   4
   0   6 -12 423.403 30.7900   3
   6   0  12 438.913 24.5773   3
  -6   6  13 25.5802 10.1251   2
  -6   0 -13 25.1546 8.94074   1
   0   6 -13 12.3670 8.86429   4
   6   0  13 16.3488 6.29387   3
  -6   6  14 274.715 25.3596   2
  -6   0 -14 325.039 24.7030   1
   0   6 -14 315.771 25.1133   4
   6   0  14 290.211 21.4622   3
  -6   6  15 3.47364 8.11203   2
  -6   0 -15 6.05193 7.26015   1
   0   6 -15 14.9251 8.85436   4
   6   0  15 10.9519 7.43861   3
  -6   6  16 35.3495 12.3122   2
  -6   0 -16 30.1599 10.2205   1
   0   6 -16 20.3690 10.4509   4
   6   0  16 21.1452 8.82160   3
  -6   6  17 122.748 17.5002   2
  -6   0 -17 112.109 16.2217   1
   0   6 -17 112.033 17.5993   4
   6   0  17 101.180 14.3692   3
  -6   6  18 13.5443 8.80445   2
  -6   0 -18 12.6481 9.46776   1
   0   6 -18 12.7362 10.3878   4
   6   0  18 18.2023 8.71240   3
  -6   6  19 20.9625 9.17986   2
  -6   0 -19 8.76495 9.02832   1
   0   6 -19 5.04808 10.2148   4
   6   0  19 13.3408 8.96160   3
  -6   0 -20 144.021 19.7289   1
   0   6 -20 146.138 19.8541   4
   6   0  20 142.392 18.3710   3
  -6   0 -21-14.8974 11.0069   1
   0   6 -21 21.7333 11.0004   4
   6   0  21-12.1723 9.20192   3
  -6   0 -22 16.4597 11.2790   1
   0   6 -22 5.77799 9.83737   4
   6   0  22 9.98611 8.61416   3
  -6   0 -23 57.6029 14.8306   1
   0   6 -23 80.4917 17.0855   4
   6   0  23 58.5735 14.0956   3
  -6   0 -24 9.44172 9.63385   1
   0   6 -24 10.7251 11.1772   4
  -6   0 -25-1.83374 9.33887   1
   0   6 -25 29.6677 12.6731   4
   6   1 -25 34.0123 13.2410   4
   1  -7 -24 10.5214 10.7068   1
  -7   6 -24 11.8014 10.2436   1
   6   1 -24 1.93320 8.31371   4
   1   6  24 2.12474 8.41509   3
  -7   6 -23-4.79513 9.30966   1
   1  -7 -23-8.27746 10.0261   1
   6   1 -23 1.12179 8.10047   4
   1   6  23 8.25819 11.0312   3
  -7   6 -22 62.1436 14.4638   1
   1  -7 -22 41.0578 12.7398   1
   6   1 -22 77.4468 15.7916   4
   1   6  22 49.7102 13.8358   3
   1  -7 -21 9.97210 9.82071   1
  -7   6 -21-2.64496 8.40711   1
   6   1 -21 10.1176 8.57609   4
   1   6  21 12.1029 9.70239   3
  -7   6 -20-12.0158 12.3049   1
   1  -7 -20 13.4383 9.39170   1
   6   1 -20 14.9366 8.43874   4
   1   6  20 15.4635 9.27544   3
  -7   1  19 30.3108 12.9992   2
  -7   6 -19 16.2821 10.8135   1
   1  -7 -19 13.1458 9.31282   1
   6   1 -19 18.0749 9.34993   4
   1   6  19 9.23638 8.41956   3
  -7   1  18 38.5233 12.2635   2
  -7   6 -18 17.3360 10.0436   1
   6   1 -18 16.3080 7.35385   4
   1   6  18 40.1539 12.7699   3
  -7   1  17 4.44989 8.54709   2
  -7   6 -17 13.2368 9.87049   1
   6   1 -17 24.5080 9.83733   4
   1   6  17 16.7944 9.77108   3
  -7   1  16 84.5740 15.0528   2
  -7   6 -16 126.503 18.5244   1
   6   1 -16 130.885 18.0066   4
   1   6  16 85.8036 15.1817   3
  -7   1  15 8.20619 9.05712   2
  -7   6 -15-6.46900 9.82406   1
   6   1 -15-10.2084 8.68171   4
   1   6  15 9.19140 9.53654   3
  -7   1  14 18.5271 8.19583   2
  -7   6 -14 19.6532 11.0253   1
   6   1 -14 14.4439 9.24421   4
   1   6  14 12.8561 8.43880   3
  -7   1  13 9.88132 8.31872   2
  -7   6 -13 10.3651 8.38950   1
   6   1 -13 10.0341 7.60811   4
   1   6  13 1.49180 6.70127   3
  -7   1  12 60.6278 13.7747   2
  -7   6 -12 57.3578 13.4326   1
   6   1 -12 49.8882 11.9691   4
   1   6  12 45.5079 11.0692   3
  -7   1  11 49.3947 12.4462   2
  -7   6 -11 41.3765 12.5959   1
   6   1 -11 35.4844 10.1543   4
   1   6  11 22.6357 8.82570   3
  -7   6 -10 507.621 26.7798   2
  -7   1  10 493.759 32.0377   2
  -7   6 -10 537.658 33.6472   1
   6   1 -10 482.534 29.9902   4
   1   6  10 449.267 28.9275   3
  -7   1   9 39.4864 11.4303   2
  -7   6  -9 34.7470 8.58426   2
  -7   6  -9 48.8203 12.1271   1
   6   1  -9 39.7289 11.1368   4
   1   6   9 24.5870 9.08456   3
  -7   1   8 6.78742 7.58152   2
  -7   6  -8 5.90345 6.92219   2
  -7   6  -8 7.93383 8.57740   1
   6   1  -8 6.08833 7.40524   4
   1   6   8 14.5821 8.52232   3
  -7   1   7 23.4316 10.1281   2
  -7   6  -7 7.16526 6.47433   2
  -7   6  -7 10.4188 7.76289   1
   6   1  -7 8.73357 8.03459   4
   1   6   7 15.3700 8.66913   3
  -7   6  -6 88.1251 12.7431   2
  -7   1   6 72.4990 13.0075   2
  -7   6  -6 100.688 15.1930   1
   6   1  -6 120.015 15.0137   4
   1   6   6 78.6681 12.4055   3
   6   1  -6 61.8929 10.4094   3
  -7   6  -5 70.3435 11.8564   2
  -7   1   5 83.5163 14.0525   2
  -7   6  -5 60.5410 11.6855   1
   6   1  -5 80.5368 12.9065   4
   1   6   5 70.1397 11.7808   3
  -7   6  -4 739.894 35.7206   2
  -7   1   4 701.645 35.9278   2
  -7   6  -4 664.177 35.8751   1
   6   1  -4 636.587 32.8221   4
   1   6   4 691.688 34.4630   3
  -7   6  -3 135.866 15.3057   2
  -7   1   3 140.320 16.4913   2
  -7   6  -3 108.899 14.5984   1
   6   1  -3 101.444 13.5814   4
   1   6   3 112.752 14.0897   3
  -7   6  -2 26.3265 8.96905   2
  -7   1   2 25.6712 9.29280   2
  -7   6  -2 36.8993 10.0488   1
   6   1  -2 45.2659 11.5927   4
   1   6   2 37.5483 6.25369   4
   1   6   2 33.3410 9.04487   3
   6   1  -2 32.8810 7.18033   3
  -7   6  -1 1.83467 7.37603   2
  -7   1   1-0.07206 7.61137   2
  -7   6  -1-4.31331 7.36080   1
  -7   1   1 2.91853 4.57568   1
   6   1  -1 5.63252 8.00456   4
   1   6   1 8.56776 4.50566   4
   1   6   1 5.40629 6.66377   3
   6   1  -1-3.05062 4.83020   3
  -7   1   0 74.2099 12.2658   2
  -7   6   0 90.2605 14.4031   2
  -7   6   0 71.3900 11.4733   1
  -7   1   0 69.2227 9.43801   1
   6   1   0 80.1446 12.8450   4
   1   6   0 74.8755 9.11598   4
   1   6   0 79.0574 12.5748   3
   6   1   0 77.3207 9.36841   3
  -7   1  -1 227.382 19.3383   2
  -7   6   1 238.257 21.0571   2
  -7   6   1 239.100 19.9321   1
  -7   1  -1 241.760 17.3503   1
   1   6  -1 254.556 16.5254   4
   6   1   1 236.070 19.7119   4
   6   1   1 229.174 15.4636   3
   1   6  -1 246.890 20.3064   3
  -7   6   2 747.093 38.7324   2
  -7   1  -2 775.056 36.1158   2
  -7   6   2 747.825 36.2767   1
  -7   1  -2 812.082 33.6554   1
   1   6  -2 731.653 30.5903   4
   6   1   2 709.132 34.3686   4
   1   6  -2 737.678 36.5648   3
   6   1   2 718.525 29.3521   3
  -7   6   3 225.211 21.7671   2
  -7   1  -3 249.239 19.3941   2
  -7   1  -3 231.973 18.3258   1
   1   6  -3 250.745 17.4877   4
   1   6  -3 242.739 20.2768   3
   6   1   3 236.563 15.6736   3
  -7   1  -4 83.8799 12.0308   2
  -7   6   4 82.4584 14.3900   2
  -7   1  -4 58.0908 9.41875   1
   1   6  -4 64.6980 10.0192   4
   6   1   4 63.5463 8.60412   3
   1   6  -4 86.2051 13.5971   3
  -7   6   5 1.58193 8.12600   2
  -7   1  -5 7.72571 7.34294   2
  -7   1  -5 5.84399 6.50787   1
   1   6  -5 2.33897 5.24315   4
   6   1   5 1.15700 4.27599   3
   1   6  -5 1.05573 7.21452   3
  -7   6   6 27.0208 11.1653   2
  -7   1  -6 36.7932 9.17891   2
  -7   1  -6 28.0802 8.28719   1
   1   6  -6 29.7181 8.36110   4
   6   1   6 45.6003 7.79652   3
   1   6  -6 31.9299 9.71676   3
  -7   6   7 283.464 25.3685   2
  -7   1  -7 272.826 19.4865   2
  -7   1  -7 297.552 22.0146   1
   1   6  -7 303.022 21.2355   4
   1   6  -7 277.702 23.2536   3
   6   1   7 284.413 18.1730   3
  -7   6   8 590.780 36.3684   2
  -7   1  -8 660.074 30.8869   2
  -7   1  -8 621.669 33.0362   1
   1   6  -8 605.658 31.5291   4
   6   1   8 544.012 26.8494   3
   1   6  -8 603.227 35.0016   3
  -7   6   9 105.048 16.7742   2
  -7   1  -9 123.447 13.5000   2
  -7   1  -9 120.596 15.0535   1
   1   6  -9 118.729 14.2868   4
   6   1   9 127.976 12.7960   3
   1   6  -9 113.636 16.6573   3
  -7   1 -10 107.156 12.3877   2
  -7   6  10 114.352 17.2512   2
  -7   1 -10 79.0370 12.8160   1
   1   6 -10 113.950 14.5996   4
   1   6 -10 85.3393 14.8901   3
   6   1  10 101.154 11.7969   3
  -7   6  11 12.1995 10.4884   2
  -7   1 -11-8.02819 7.49834   1
   1   6 -11-7.90452 7.56641   4
   6   1  11 11.9381 6.15913   3
   1   6 -11-9.43117 9.19950   3
  -7   6  12 5.07329 8.78671   2
  -7   1 -12 6.45501 7.01614   1
   1   6 -12 3.33788 6.93628   4
   6   1  12-1.14825 4.97023   3
   1   6 -12 5.73232 9.61230   3
  -7   6  13 300.908 27.2163   2
  -7   1 -13 254.045 22.8897   1
   1   6 -13 275.056 23.9407   4
   1   6 -13 276.823 26.6901   3
   6   1  13 258.693 20.1486   3
  -7   6  14 409.046 31.9762   2
  -7   1 -14 413.134 29.6294   1
   1   6 -14 385.708 28.4117   4
   6   1  14 374.636 25.3428   3
  -7   6  15 35.3794 12.0107   2
  -7   1 -15 38.5421 11.1735   1
   1   6 -15 31.1288 10.2254   4
   6   1  15 30.5630 9.59064   3
  -7   6  16 86.7457 16.4966   2
  -7   1 -16 95.8011 16.3637   1
   1   6 -16 65.0525 13.9886   4
   6   1  16 75.4056 12.9375   3
  -7   6  17 7.17305 8.97565   2
  -7   1 -17-3.46295 8.80035   1
   1   6 -17 1.19500 9.85985   4
   6   1  17 15.2540 8.40971   3
  -7   6  18-4.80393 9.10214   2
  -7   1 -18-3.71489 7.75995   1
   1   6 -18 7.78871 9.49893   4
   6   1  18-3.83406 6.91033   3
  -7   6  19 157.837 20.5715   2
  -7   1 -19 187.901 22.4068   1
   1   6 -19 187.006 23.1380   4
   6   1  19 189.430 19.6799   3
  -7   6  20 192.396 22.9125   2
  -7   1 -20 180.602 22.8036   1
   1   6 -20 195.946 23.2887   4
   6   1  20 162.339 20.2057   3
  -7   1 -21 0.63601 8.40224   1
   1   6 -21 16.2541 11.0129   4
   6   1  21 7.31286 9.24448   3
  -7   1 -22 68.8691 16.4207   1
   1   6 -22 25.1298 11.8035   4
   6   1  22 37.4739 12.5912   3
  -7   1 -23 14.3960 10.2271   1
   1   6 -23 0.97629 8.74783   4
   6   1  23 0.12763 9.51782   3
  -7   1 -24 18.9092 11.6611   1
   1   6 -24 1.16217 9.61824   4
   6   2 -23 1.50141 8.39288   4
  -8   6 -22 32.1848 13.3185   1
   2  -8 -22 16.5523 9.65193   1
   6   2 -22 4.35689 8.74296   4
   2   6  22 46.3378 14.3537   3
  -8   6 -21 3.24797 8.47448   1
   2  -8 -21 2.20574 9.18494   1
   6   2 -21-11.1029 10.5094   4
   2   6  21 5.99152 8.58590   3
  -8   2  20 52.9610 13.3623   2
  -8   6 -20 61.2009 15.4709   1
   6   2 -20 66.7886 14.9691   4
   2   6  20 46.6169 11.9600   3
  -8   2  19 81.5694 16.5022   2
  -8   6 -19 105.321 18.9519   1
   6   2 -19 89.2542 16.4427   4
   2   6  19 118.601 17.9164   3
  -8   2  18 20.4815 10.1903   2
  -8   6 -18 31.7011 12.7759   1
   6   2 -18 17.7778 9.41475   4
   2   6  18 23.3445 10.5777   3
  -8   2  17 73.9720 15.2206   2
  -8   6 -17 65.6348 15.2877   1
   6   2 -17 25.1488 9.77283   4
   2   6  17 30.7389 10.6986   3
  -8   2  16 84.7079 16.1287   2
  -8   6 -16 72.8629 15.6274   1
   6   2 -16 85.2190 15.8545   4
   2   6  16 55.9582 12.7065   3
  -8   6 -15-5.40119 8.21041   1
   6   2 -15 3.11967 8.35018   4
   2   6  15-5.58592 7.96010   3
  -8   2  14 108.884 17.4249   2
  -8   6 -14 129.965 19.7970   1
   6   2 -14 137.452 17.9104   4
   2   6  14 126.776 17.2128   3
  -8   2  13 284.693 26.1792   2
  -8   6 -13 297.702 27.2601   1
   6   2 -13 237.109 23.0404   4
   2   6  13 263.057 23.3063   3
  -8   2  12 3.18069 8.33079   2
  -8   6 -12 27.2613 12.3329   1
   6   2 -12 14.5928 8.65328   4
   2   6  12 20.1985 9.10439   3
  -8   2  11 62.6422 13.1311   2
  -8   6 -11 99.2594 16.2618   1
   6   2 -11 98.5131 14.8329   4
   2   6  11 88.6053 13.9129   3
  -8   2  10 70.3702 14.7457   2
  -8   6 -10 61.8790 13.6156   1
   6   2 -10 74.8569 13.7509   4
   2   6  10 65.2812 11.9424   3
  -8   6  -9 15.5563 7.93260   2
  -8   2   9 9.02366 9.48235   2
  -8   6  -9 13.5590 9.57488   1
   6   2  -9 21.9552 10.2990   4
   2   6   9 15.6542 8.55786   3
  -8   6  -8 336.484 23.7776   2
  -8   2   8 272.969 24.7503   2
  -8   6  -8 289.838 25.7636   1
   6   2  -8 318.964 24.8463   4
   6   2  -8 303.635 23.5738   3
   2   6   8 279.817 23.1652   3
  -8   6  -7 512.780 30.4584   2
  -8   2   7 547.077 34.2602   2
  -8   6  -7 495.352 32.7583   1
   6   2  -7 544.113 31.7588   4
   6   2  -7 542.647 30.9235   3
   2   6   7 522.671 30.9275   3
  -8   2   6-2.59143 8.36441   2
  -8   6  -6 5.29654 8.22423   2
  -8   6  -6-0.56512 7.87957   1
   6   2  -6 10.1297 9.19321   4
   2   6   6-2.16461 6.00279   3
   6   2  -6 8.15264 6.71119   3
  -8   6  -5 81.2978 13.3743   2
  -8   2   5 74.9873 14.1137   2
  -8   6  -5 74.8163 13.2108   1
   6   2  -5 70.2900 12.1795   4
   2   6   5 59.4872 11.2044   3
   6   2  -5 68.8248 11.5910   3
  -8   6  -4 22.5569 8.80696   2
  -8   2   4 26.0818 10.3335   2
  -8   6  -4 23.8659 10.8283   1
   6   2  -4 14.2790 7.77450   4
   2   6   4 34.2400 10.6275   3
   6   2  -4 18.1368 6.94267   3
  -8   2   3 33.0754 10.2798   2
  -8   6  -3 50.2600 11.6335   2
  -8   6  -3 55.8593 11.8863   1
   6   2  -3 39.9374 10.4467   4
   2   6   3 38.6104 10.0841   3
   6   2  -3 57.1941 9.86735   3
  -8   6  -2 296.600 24.2110   2
  -8   2   2 267.511 22.9315   2
  -8   6  -2 267.304 23.6539   1
   6   2  -2 269.258 21.7789   4
   6   2  -2 266.361 19.3854   3
   2   6   2 265.704 22.4281   3
  -8   2   1 453.355 29.0953   2
  -8   6  -1 476.516 30.5509   2
  -8   6  -1 456.818 29.6858   1
  -8   2   1 496.945 26.3854   1
   2   6   1 427.070 22.4148   4
   6   2  -1 441.423 26.8542   4
   2   6   1 424.798 27.9226   3
   6   2  -1 410.218 24.4244   3
  -8   6   0 76.4618 13.6815   2
  -8   2   0 44.3870 11.1687   2
  -8   6   0 40.7025 10.0478   1
  -8   2   0 56.0489 9.55013   1
   6   2   0 43.8013 10.0949   4
   2   6   0 59.9784 8.91889   4
   2   6   0 58.0308 11.2275   3
   6   2   0 48.5344 8.69793   3
  -8   6   1 19.9469 10.0248   2
  -8   2  -1 14.7569 8.58711   2
  -8   6   1 14.8869 8.47501   1
  -8   2  -1 27.3400 7.49085   1
   6   2   1 12.2926 7.29787   4
   2   6  -1 11.7509 6.59735   4
   2   6  -1 2.32160 7.29730   3
   6   2   1 16.2507 6.21693   3
  -8   6   2 2.92036 8.11536   2
  -8   2  -2 5.40416 7.71939   2
  -8   6   2-4.75338 6.69449   1
  -8   2  -2 0.27293 5.74297   1
   6   2   2 16.1351 8.89709   4
   2   6  -2 0.81532 5.04187   4
   2   6  -2-1.43341 7.07780   3
   6   2   2-1.30618 4.56302   3
  -8   6   3 58.9841 13.7370   2
  -8   2  -3 66.1717 11.5120   2
  -8   2  -3 90.3292 13.0300   1
   2   6  -3 83.6788 11.1361   4
   6   2   3 75.6236 12.3211   4
   6   2   3 66.2478 9.88909   3
   2   6  -3 79.7229 14.1067   3
  -8   6   4 393.135 30.2482   2
  -8   2  -4 420.929 27.0205   2
  -8   2  -4 389.062 25.7659   1
   2   6  -4 421.993 24.7935   4
   6   2   4 383.260 25.3399   4
   2   6  -4 438.550 28.9730   3
   6   2   4 395.724 23.2409   3
  -8   2  -5 173.830 17.4086   2
  -8   6   5 183.089 20.9802   2
  -8   2  -5 164.154 17.0179   1
   2   6  -5 153.974 15.8229   4
   6   2   5 161.674 16.3807   4
   6   2   5 152.734 14.3570   3
   2   6  -5 137.875 17.5866   3
  -8   2  -6 172.503 17.0056   2
  -8   6   6 126.984 17.8233   2
  -8   2  -6 162.820 17.7155   1
   2   6  -6 168.936 16.9534   4
   6   2   6 144.575 16.1398   4
   6   2   6 132.786 13.6056   3
   2   6  -6 173.074 19.5436   3
  -8   6   7-1.71329 10.1285   2
  -8   2  -7 6.26603 7.06119   2
  -8   2  -7 8.27316 7.52688   1
   2   6  -7 0.81147 6.30624   4
   6   2   7 4.15038 5.57419   3
   2   6  -7-2.40958 9.10213   3
  -8   6   8 10.6499 9.00518   2
  -8   2  -8 21.1140 9.88908   2
  -8   2  -8 13.3116 9.65457   1
   2   6  -8 7.64744 7.03333   4
   6   2   8 5.82736 5.49976   3
   2   6  -8 8.31414 9.67615   3
  -8   2  -9 146.175 15.5566   2
  -8   6   9 147.435 19.8025   2
  -8   2  -9 114.430 15.5829   1
   2   6  -9 126.958 15.6362   4
   6   2   9 127.434 14.0823   3
   2   6  -9 167.420 20.7406   3
  -8   6  10 118.841 18.4576   2
  -8   2 -10 128.985 14.1719   2
  -8   2 -10 132.987 17.2317   1
   2   6 -10 100.653 14.6329   4
   2   6 -10 100.791 16.9887   3
   6   2  10 115.742 13.9692   3
  -8   6  11 56.8358 16.0162   2
  -8   2 -11 74.1967 14.0791   1
   2   6 -11 35.6988 10.6469   4
   2   6 -11 50.1994 13.0456   3
   6   2  11 34.7916 8.95051   3
  -8   6  12 196.962 23.4899   2
  -8   2 -12 192.389 20.7118   1
   2   6 -12 172.594 19.6047   4
   6   2  12 158.052 15.9497   3
   2   6 -12 187.567 23.3936   3
  -8   6  13 3.73329 8.63031   2
  -8   2 -13 10.3920 8.30061   1
   2   6 -13 35.0101 12.5402   4
   2   6 -13 16.7678 9.91293   3
   6   2  13-11.0949 8.07543   3
  -8   6  14 13.2388 10.7699   2
  -8   2 -14 14.6771 9.47679   1
   2   6 -14 19.0720 8.72029   4
   6   2  14 14.3495 7.29614   3
  -8   6  15 141.045 20.9707   2
  -8   2 -15 131.417 18.7242   1
   2   6 -15 161.822 19.6273   4
   6   2  15 121.920 15.7234   3
  -8   6  16-3.31111 10.2677   2
  -8   2 -16 19.6285 9.81827   1
   2   6 -16 19.9227 8.64945   4
   6   2  16 10.9131 7.03243   3
  -8   6  17-15.0845 10.5091   2
  -8   2 -17-6.91535 8.59123   1
   2   6 -17 2.29986 9.24547   4
   6   2  17-9.94876 7.99687   3
  -8   6  18 122.786 20.5320   2
  -8   2 -18 125.815 19.2772   1
   2   6 -18 88.9492 15.8501   4
   6   2  18 99.8062 15.5005   3
  -8   6  19 17.0564 9.97740   2
  -8   2 -19 15.9316 11.3872   1
   2   6 -19 21.6730 12.0506   4
   6   2  19 18.6615 9.51084   3
  -8   6  20 4.78495 8.94735   2
  -8   2 -20 20.4557 11.3617   1
   2   6 -20 5.77541 9.98419   4
   6   2  20 28.7083 11.0080   3
  -8   2 -21 64.4881 15.8338   1
   2   6 -21 97.1906 18.6061   4
   6   2  21 75.0839 16.0492   3
  -8   2 -22-40.5290 13.3438   1
   2   6 -22-5.97832 9.02569   4
  -8   2 -23 33.5416 13.1916   1
   3   6  21 20.1415 10.7918   3
  -9   3  20 39.9884 13.5174   2
  -9   6 -20 41.9021 15.0454   1
   6   3 -20 30.9616 12.5660   4
   3   6  20 18.7054 9.71537   3
  -9   3  19 2.75287 9.54494   2
  -9   6 -19 11.5582 10.5836   1
   6   3 -19-6.50123 9.26917   4
   3   6  19 20.0083 11.0732   3
  -9   3  18 47.9716 14.0875   2
  -9   6 -18 66.4350 16.1213   1
   6   3 -18 58.1494 14.2044   4
   3   6  18 60.7017 14.0659   3
  -9   3  17 1.50773 9.53826   2
  -9   6 -17 17.0257 12.9912   1
   6   3 -17 8.35440 9.17649   4
   3   6  17 14.7949 9.16227   3
  -9   3  16 24.6613 11.7254   2
  -9   6 -16 17.4420 8.85849   1
   6   3 -16 21.8812 10.9748   4
   3   6  16 8.24344 9.14955   3
  -9   3  15 13.0910 10.0857   2
  -9   6 -15-0.52409 10.0787   1
   6   3 -15 22.3307 10.9755   4
   3   6  15 5.33999 7.99648   3
  -9   3  14 69.7692 15.4549   2
  -9   6 -14 55.3604 14.9829   1
   6   3 -14 60.8648 13.6341   4
   3   6  14 54.5107 13.1460   3
  -9   3  13 1.22768 8.98403   2
  -9   6 -13 12.0702 10.0817   1
   6   3 -13-1.91414 8.25503   4
   3   6  13 11.4926 8.40680   3
  -9   3  12 55.8040 13.4821   2
  -9   6 -12 78.9617 16.5345   1
   6   3 -12 48.3620 12.4758   4
   3   6  12 58.3785 13.2057   3
  -9   3  11 2.90754 9.59115   2
  -9   6 -11-12.9282 10.0763   1
   3   6  11 3.07430 7.72904   3
  -9   3  10 22.7392 9.70448   2
  -9   6 -10-1.94522 9.41098   1
   6   3 -10 18.8736 9.93380   4
   3   6  10 7.24641 7.16524   3
  -9   3   9 34.4710 13.2913   2
  -9   6  -9 18.5216 13.3624   1
   6   3  -9 16.7003 9.72308   4
   3   6   9 5.70747 7.55125   3
   6   3  -9 17.7534 9.44007   3
  -9   3   8 98.9992 17.2074   2
  -9   6  -8 70.8026 13.2004   2
  -9   6  -8 98.6696 16.4649   1
   6   3  -8 71.7095 14.0643   4
   3   6   8 74.9499 13.3920   3
   6   3  -8 68.2590 13.0473   3
  -9   3   7 51.1411 13.4627   2
  -9   6  -7 35.9578 11.7779   2
  -9   6  -7 33.0411 11.9660   1
   6   3  -7 32.7732 11.0910   4
   3   6   7 18.5003 8.41848   3
   6   3  -7 20.9014 8.63034   3
  -9   6  -6 213.145 20.8782   2
  -9   3   6 186.618 20.9701   2
  -9   6  -6 193.491 21.5251   1
   6   3  -6 175.347 19.2444   4
   6   3  -6 187.689 19.3349   3
   3   6   6 181.261 19.2498   3
  -9   6  -5 69.3954 13.8486   2
  -9   3   5 68.1876 14.7610   2
  -9   6  -5 70.0524 14.2309   1
   6   3  -5 61.2369 11.8432   4
   3   6   5 43.8507 11.4943   3
   6   3  -5 45.3841 10.7144   3
  -9   3   4 12.2834 9.23374   2
  -9   6  -4 28.7864 10.0927   2
  -9   6  -4 19.9899 10.0494   1
   6   3  -4 26.1790 9.40402   4
   3   6   4 38.8081 10.6659   3
   6   3  -4 20.0380 8.12536   3
  -9   3   3 14.7369 9.65794   2
  -9   6  -3 10.1727 9.55618   2
  -9   6  -3 12.2897 9.26080   1
   6   3  -3 5.94629 7.43872   4
   3   6   3 10.9731 8.60957   3
   6   3  -3 14.3896 6.77649   3
  -9   6  -2 62.2783 12.8892   2
  -9   3   2 45.4032 11.1134   2
  -9   6  -2 41.2588 11.4562   1
   6   3  -2 55.7431 11.6516   4
   3   6   2 56.6578 12.1878   3
   6   3  -2 48.2319 10.0447   3
  -9   3   1 123.857 16.7492   2
  -9   6  -1 145.492 18.1096   2
  -9   3   1 128.857 14.9600   1
  -9   6  -1 152.855 18.5063   1
   6   3  -1 127.952 16.0079   4
   3   6   1 152.354 14.6258   4
   3   6   1 146.475 17.4327   3
   6   3  -1 142.983 15.6531   3
  -9   6   0 217.890 22.3441   2
  -9   3   0 168.184 19.6414   2
  -9   6   0 183.408 19.9191   1
  -9   3   0 195.070 18.6246   1
   3   6   0 189.234 16.3316   4
   6   3   0 184.871 18.3153   4
   6   3   0 189.535 17.6745   3
   3   6   0 203.571 20.1960   3
  -9   6   1 74.2591 14.6365   2
  -9   3  -1 67.1685 12.9342   2
  -9   6   1 90.8832 14.4915   1
  -9   3  -1 91.4270 13.5238   1
   6   3   1 77.9594 12.8645   4
   3   6  -1 83.3407 11.4981   4
   3   6  -1 82.7840 14.3996   3
   6   3   1 70.9870 10.9960   3
  -9   3  -2 18.4086 8.00483   2
  -9   6   2 30.7602 11.8241   2
  -9   6   2 45.5811 11.0373   1
  -9   3  -2 34.7827 9.66664   1
   6   3   2 23.8486 9.77636   4
   3   6  -2 31.6072 8.99308   4
   6   3   2 31.6878 8.42658   3
   3   6  -2 25.8170 8.83695   3
  -9   3  -3 8.13513 8.00003   2
  -9   6   3 19.5653 10.0646   2
  -9   3  -3 28.5564 8.29558   1
   6   3   3 6.98374 7.04283   4
   3   6  -3-0.34945 6.67742   4
   6   3   3 16.3070 7.10183   3
   3   6  -3 19.1591 8.83094   3
  -9   3  -4 12.6764 8.46135   2
  -9   6   4 39.0778 13.0343   2
  -9   3  -4 43.7955 10.7318   1
   3   6  -4 32.9160 10.0093   4
   6   3   4 31.7313 10.1232   4
   6   3   4 32.5725 8.74209   3
   3   6  -4 15.9754 8.51772   3
  -9   6   5 272.246 26.3175   2
  -9   3  -5 243.115 21.5377   2
  -9   3  -5 266.089 23.0989   1
   3   6  -5 256.768 21.3583   4
   6   3   5 243.561 20.9199   4
   3   6  -5 259.409 23.9703   3
   6   3   5 249.789 20.2268   3
  -9   6   6 309.172 28.0395   2
  -9   3  -6 295.438 23.7177   2
  -9   3  -6 313.853 25.3426   1
   3   6  -6 309.162 23.6224   4
   6   3   6 306.619 22.5860   4
   3   6  -6 299.908 26.0580   3
   6   3   6 298.384 22.1329   3
  -9   3  -7 68.9725 13.6547   2
  -9   6   7 38.4589 14.2509   2
  -9   3  -7 57.5192 12.3925   1
   6   3   7 30.8643 9.36690   4
   3   6  -7 44.9733 10.7523   4
   6   3   7 56.7497 10.7392   3
   3   6  -7 47.5346 11.4792   3
  -9   3  -8 41.4278 10.2715   2
  -9   6   8 44.5892 14.4297   2
  -9   3  -8 54.6543 12.1866   1
   6   3   8 51.4171 11.0795   4
   3   6  -8 43.8977 11.4750   4
   6   3   8 49.2523 10.6056   3
   3   6  -8 61.6877 13.9357   3
  -9   3  -9 19.4884 8.79566   2
  -9   6   9 6.13857 9.98502   2
  -9   3  -9 29.0644 9.97644   1
   3   6  -9 20.2651 9.60005   4
   6   3   9 26.4391 8.62908   3
   3   6  -9 9.21239 8.45288   3
  -9   6  10 6.16833 10.4679   2
  -9   3 -10-0.73587 7.86206   1
   3   6 -10 21.8282 11.6639   4
   6   3  10 9.99305 6.95950   3
   3   6 -10-2.74523 9.69553   3
  -9   6  11 236.017 26.3055   2
  -9   3 -11 223.499 22.8979   1
   3   6 -11 244.997 23.9841   4
   6   3  11 213.918 19.5544   3
   3   6 -11 217.107 25.5130   3
  -9   6  12 316.992 30.2374   2
  -9   3 -12 339.532 28.7219   1
   3   6 -12 339.575 27.3761   4
   6   3  12 289.823 23.2851   3
   3   6 -12 335.882 31.1382   3
  -9   6  13 30.0945 13.5133   2
  -9   3 -13 26.5301 10.5441   1
   3   6 -13 48.9978 12.0749   4
   3   6 -13 14.6933 10.2851   3
   6   3  13 46.4951 11.1411   3
  -9   6  14 41.9057 14.2584   2
  -9   3 -14 49.9359 13.5891   1
   3   6 -14 34.9377 11.3596   4
   6   3  14 34.3851 10.3565   3
  -9   6  15 3.85301 10.2317   2
  -9   3 -15 19.2605 10.2906   1
   3   6 -15 20.3723 11.5243   4
   6   3  15 1.56429 6.00731   3
  -9   6  16-6.28255 10.6992   2
  -9   3 -16 13.7767 10.1141   1
   3   6 -16 15.2801 9.61324   4
   6   3  16 10.1849 8.41135   3
  -9   6  17 121.592 21.2070   2
  -9   3 -17 105.704 18.0773   1
   3   6 -17 109.894 17.6526   4
   6   3  17 94.9208 15.3483   3
  -9   6  18 176.217 25.2913   2
  -9   3 -18 159.319 22.0250   1
   3   6 -18 171.712 22.5080   4
   6   3  18 118.872 17.8022   3
  -9   6  19-8.15802 11.9593   2
  -9   3 -19 9.48480 10.8619   1
   3   6 -19 2.80474 10.9857   4
   6   3  19-5.82711 8.97921   3
  -9   6  20 30.2572 12.4951   2
   3   6 -20 21.1029 11.0715   4
  -9   3 -20 50.6984 15.1562   1
  -9   3 -21 3.33345 10.5541   1
 -10   4  20 11.2888 10.1712   2
 -10   4  19 37.2811 14.9649   2
   4   6  19 26.4709 12.0362   3
 -10   4  18 26.1449 12.7674   2
 -10   6 -18 19.7574 10.9781   1
   6   4 -18 38.3530 13.2360   4
   4   6  18 24.4282 11.2966   3
 -10   4  17 21.3766 14.0484   2
 -10   6 -17 0.74772 9.39082   1
   6   4 -17 12.1699 10.2779   4
   4   6  17-4.97683 9.03773   3
 -10   4  16 22.1086 12.0549   2
 -10   6 -16 16.9344 11.7611   1
   6   4 -16 20.3209 10.3988   4
   4   6  16 43.1036 12.9961   3
 -10   4  15 59.7617 14.8212   2
 -10   6 -15 99.7351 18.7726   1
   6   4 -15 89.9172 16.7639   4
   4   6  15 51.7293 12.5658   3
 -10   4  14-12.5877 10.4169   2
 -10   6 -14 2.48720 9.07664   1
   6   4 -14 15.8867 10.1404   4
   4   6  14 14.1252 9.25395   3
 -10   4  13 23.5175 11.5281   2
 -10   6 -13 28.9256 11.2631   1
   6   4 -13 36.9412 12.7196   4
   4   6  13 33.2828 10.9813   3
 -10   4  12 29.3055 13.0327   2
 -10   6 -12 36.0949 12.6489   1
   6   4 -12 19.7708 9.47520   4
 -10   4  11 12.9048 10.1727   2
 -10   6 -11 12.3887 10.0603   1
   6   4 -11 11.8838 8.63971   4
   4   6  11 15.7971 7.84997   3
 -10   4  10 21.4587 10.5357   2
 -10   6 -10 15.4439 10.6459   1
   6   4 -10 17.1899 10.3662   4
   4   6  10 16.6981 9.39227   3
 -10   4   9 168.147 21.0594   2
 -10   6  -9 200.216 23.5900   1
   6   4  -9 152.566 18.8494   4
   4   6   9 175.848 19.8322   3
   6   4  -9 149.991 20.4453   3
 -10   4   8-0.98916 8.58299   2
 -10   6  -8 9.76193 8.90711   1
   6   4  -8 8.39641 8.76112   4
   4   6   8 10.4840 8.02043   3
   6   4  -8 3.92561 7.53650   3
 -10   4   7 25.4009 9.64753   2
 -10   6  -7 68.8575 16.6347   2
 -10   6  -7 19.5498 10.4884   1
   6   4  -7 35.3710 12.0760   4
   4   6   7 36.5400 10.3657   3
   6   4  -7 24.8752 9.22877   3
 -10   4   6 12.0239 9.69477   2
 -10   6  -6 13.7650 13.2455   2
 -10   6  -6 2.85350 8.56437   1
   6   4  -6-1.52276 9.16233   4
   4   6   6 5.43954 7.27826   3
   6   4  -6 10.4660 8.20369   3
 -10   4   5 49.2771 13.4736   2
 -10   6  -5 32.4583 12.2128   2
 -10   6  -5 67.4856 14.7481   1
   6   4  -5 48.4771 13.0856   4
   4   6   5 47.8027 11.4084   3
   6   4  -5 37.2032 10.7968   3
 -10   4   4 25.0921 11.4644   2
 -10   6  -4 38.8820 13.7781   2
 -10   6  -4 29.7592 10.6569   1
   6   4  -4 25.5909 10.1005   4
   6   4  -4 33.9131 10.1700   3
   4   6   4 44.4801 11.1892   3
 -10   6  -3 260.815 25.3477   2
 -10   4   3 269.556 25.5487   2
 -10   6  -3 283.395 26.3658   1
   6   4  -3 215.940 21.1723   4
   4   6   3 256.673 23.6951   3
   6   4  -3 205.952 20.9859   3
 -10   4   2-3.57039 9.29187   2
 -10   6  -2 24.5508 11.4103   2
 -10   6  -2-7.29807 9.32373   1
   6   4  -2 7.69476 8.44370   4
   4   6   2-2.20387 6.90285   3
   6   4  -2 0.46540 6.79299   3
 -10   4   1 11.6759 10.0114   2
 -10   6  -1 21.4637 11.9861   2
 -10   4   1 26.1499 9.05512   1
 -10   6  -1 0.83848 7.41054   1
   6   4  -1 6.77465 9.15957   4
   4   6   1 13.4762 8.86132   3
   6   4  -1 16.3541 7.83939   3
 -10   6   0-4.29972 9.53132   2
 -10   4   0 0.62513 10.3161   2
 -10   6   0-7.20696 8.45867   1
 -10   4   0-5.48439 7.21197   1
   4   6   0-11.8633 7.05349   4
   6   4   0-13.3778 9.50925   4
   4   6   0-13.1965 8.65325   3
   6   4   0 7.40356 7.38270   3
 -10   4  -1 100.995 17.0064   2
 -10   6   1 99.1493 17.5833   2
 -10   6   1 106.415 16.6730   1
 -10   4  -1 92.2289 14.6170   1
   4   6  -1 98.1677 14.3035   4
   6   4   1 103.578 16.1126   4
   6   4   1 99.8669 14.1304   3
   4   6  -1 75.5503 14.3971   3
 -10   4  -2 5.83124 9.82156   2
 -10   6   2 20.1126 11.1606   2
 -10   6   2 8.47097 7.28157   1
 -10   4  -2 19.0787 8.80478   1
   6   4   2 3.63348 7.97340   4
   4   6  -2 7.03645 7.87925   4
   6   4   2 1.77101 6.35018   3
   4   6  -2 0.73331 8.08635   3
 -10   4  -3 155.183 19.2241   2
 -10   6   3 182.945 22.1188   2
 -10   4  -3 182.805 20.1632   1
   6   4   3 158.691 17.9820   4
   4   6  -3 158.036 17.6454   4
   6   4   3 157.327 17.8345   3
   4   6  -3 143.652 19.0507   3
 -10   4  -4 28.3959 10.0135   2
 -10   6   4 40.0785 13.2136   2
 -10   4  -4 12.0871 8.67091   1
   6   4   4 42.7538 11.9281   4
   4   6  -4 18.3604 10.1827   4
   6   4   4 34.3704 9.38750   3
   4   6  -4 32.2882 10.2909   3
 -10   6   5 11.7764 10.1605   2
 -10   4  -5 7.32360 10.9220   2
 -10   4  -5 0.92267 7.14097   1
   6   4   5 14.2773 9.21193   4
   4   6  -5 40.1864 12.0993   4
   6   4   5 1.75081 6.28344   3
   4   6  -5 9.41495 8.64934   3
 -10   4  -6 25.3085 13.7948   2
 -10   6   6 1.63088 9.38483   2
 -10   4  -6-4.32060 8.76331   1
   4   6  -6 20.9677 10.5750   4
   6   4   6 15.0102 8.45355   3
   4   6  -6 4.84109 8.79929   3
 -10   4  -7 82.0854 15.6225   2
 -10   6   7 89.6102 16.8648   2
 -10   4  -7 99.9076 16.5336   1
   4   6  -7 73.8198 14.9524   4
   6   4   7 102.335 14.7923   3
   4   6  -7 119.777 18.7347   3
 -10   4  -8 18.9073 10.7280   2
 -10   6   8 33.0627 13.6505   2
 -10   4  -8 22.9918 9.87829   1
   4   6  -8 40.1774 12.1048   4
   6   4   8 39.5577 9.91147   3
   4   6  -8 45.9995 14.1841   3
 -10   6   9 23.5329 11.6330   2
 -10   4  -9 50.3723 13.3402   1
   4   6  -9 34.2806 11.2663   4
   6   4   9 54.6919 11.8191   3
   4   6  -9 33.9278 11.7129   3
 -10   6  10 53.4057 15.2291   2
 -10   4 -10 78.8932 15.7927   1
   4   6 -10 34.7206 10.7338   4
   6   4  10 56.3993 12.6180   3
   4   6 -10 64.1305 15.3963   3
 -10   6  11 5.38694 9.99430   2
 -10   4 -11 16.5775 11.3839   1
   4   6 -11 17.0317 9.11126   4
   6   4  11 16.9641 8.14023   3
   4   6 -11 20.1245 13.0800   3
 -10   6  12 2.75511 10.7700   2
 -10   4 -12-2.13861 10.1381   1
   4   6 -12 14.1267 8.07069   4
   4   6 -12 17.2482 11.8257   3
   6   4  12 14.8176 8.41279   3
 -10   6  13 74.6598 17.9864   2
 -10   4 -13 109.051 18.2181   1
   4   6 -13 84.4646 15.5439   4
   6   4  13 76.8496 13.7566   3
 -10   6  14-9.41598 10.5655   2
 -10   4 -14-5.95197 9.03470   1
   4   6 -14-4.99017 8.58240   4
   6   4  14 6.57412 8.43493   3
 -10   6  15 3.11615 9.79535   2
 -10   4 -15 6.61137 10.7644   1
   4   6 -15-4.55677 9.59504   4
   6   4  15 5.29621 7.59621   3
 -10   6  16 38.0059 14.9994   2
 -10   4 -16 72.2296 16.0162   1
   4   6 -16 47.8769 12.8212   4
   6   4  16 51.9424 12.2289   3
 -10   6  17 40.3491 15.8336   2
 -10   4 -17 39.2384 13.6205   1
   4   6 -17 15.1656 11.0676   4
   6   4  17 17.8310 8.07241   3
 -10   6  18 19.0246 12.6145   2
   4   6 -18 30.9122 13.2744   4
 -10   4 -18 27.2057 13.0811   1
 -10   6  19 47.9989 16.2979   2
 -10   6  20 33.4368 15.1316   2
   5   6  16 45.6224 13.8114   3
 -11   5  15-5.84566 10.8051   2
 -11   6 -15-20.5389 12.1981   1
   6   5 -15-4.03742 7.43257   4
   5   6  15 3.13469 8.58637   3
 -11   5  14 36.9479 13.4258   2
 -11   6 -14 33.8281 13.4805   1
   6   5 -14 26.8605 12.3408   4
   5   6  14 13.4028 8.75649   3
 -11   5  13 16.6177 13.6884   2
 -11   6 -13 17.2542 10.6170   1
   6   5 -13 18.3835 11.8606   4
   5   6  13 9.25554 8.44301   3
 -11   5  12-1.40777 10.5681   2
 -11   6 -12 9.49110 9.31751   1
   6   5 -12 27.1834 11.8224   4
   5   6  12 8.14004 7.71378   3
 -11   5  11-5.04277 10.7986   2
 -11   6 -11 12.1782 9.59149   1
   6   5 -11 4.25989 7.17053   4
   5   6  11-0.68615 7.65591   3
 -11   5  10 25.0638 12.8500   2
 -11   6 -10 35.8857 12.5639   1
   6   5 -10 24.0235 8.90177   4
   5   6  10 30.3750 11.0457   3
 -11   5   9 16.9400 11.7626   2
 -11   6  -9 4.90377 9.67778   1
   6   5  -9 24.6819 10.2857   4
   5   6   9 30.5404 10.2022   3
 -11   5   8 6.54961 11.3347   2
 -11   6  -8 5.05461 8.93728   1
   6   5  -8-0.43368 8.32535   4
   5   6   8 19.1629 9.57321   3
 -11   5   7-3.76451 10.8972   2
 -11   6  -7 12.1726 10.0930   1
   6   5  -7 2.42082 6.73522   4
   5   6   7-1.09546 7.77215   3
 -11   6  -6 16.8989 9.42429   2
 -11   5   6 20.5130 11.5123   2
 -11   6  -6-2.40689 7.74657   1
   6   5  -6 8.70491 8.82742   4
   5   6   6 25.6730 10.6220   3
 -11   6  -5 19.6317 9.69104   2
 -11   5   5 14.5111 12.5374   2
 -11   6  -5 20.2514 10.5998   1
   6   5  -5 8.70007 8.38048   4
   5   6   5-5.66111 6.87248   3
   6   5  -5 9.85924 7.29210   3
 -11   6  -4 22.2108 9.85894   2
 -11   5   4 63.9494 15.7978   2
 -11   6  -4 53.9870 13.9463   1
   6   5  -4 32.4069 10.4673   4
   5   6   4 42.1488 11.5419   3
   6   5  -4 35.1027 11.4187   3
 -11   6  -3 98.1440 16.9802   2
 -11   5   3 80.3876 16.4720   2
 -11   6  -3 69.8023 15.5436   1
   6   5  -3 89.7905 14.2765   4
   5   6   3 82.5071 15.2214   3
   6   5  -3 90.5919 16.8112   3
 -11   6  -2 34.6372 11.9063   2
 -11   5   2 40.3228 13.3022   2
 -11   6  -2 61.3117 14.1002   1
   6   5  -2 58.7243 12.1130   4
   5   6   2 42.1683 11.5420   3
   6   5  -2 39.6844 11.4791   3
 -11   6  -1 20.0000 10.5195   2
 -11   5   1 35.3930 12.9406   2
 -11   6  -1 3.22536 7.38999   1
   6   5  -1 7.25807 7.37686   4
   5   6   1-6.68037 7.71971   3
   6   5  -1 28.5300 10.6392   3
 -11   6   0 31.8544 12.7696   2
 -11   5   0 19.6235 10.4530   2
 -11   6   0 12.0516 8.42042   1
 -11   5   0 19.8055 9.82057   1
   6   5   0 7.40025 8.95485   4
   6   5   0 14.8922 8.59639   3
   5   6   0 7.01272 7.88617   3
 -11   6   1 33.5953 12.4002   2
 -11   5  -1 20.3539 10.5901   2
 -11   6   1 17.0294 8.02868   1
 -11   5  -1 13.9553 8.22153   1
   6   5   1 21.8959 12.7084   4
   5   6  -1 24.0458 10.1386   3
   6   5   1 6.34688 7.39560   3
 -11   6   2 49.8946 12.7979   2
 -11   5  -2 54.8787 15.5914   2
 -11   6   2 46.6021 12.2606   1
 -11   5  -2 40.9720 11.2772   1
   5   6  -2 43.2702 11.2074   4
   6   5   2 39.4341 11.0813   3
   5   6  -2 36.7129 12.6345   3
 -11   6   3 168.781 22.7909   2
 -11   5  -3 108.639 17.3280   2
 -11   5  -3 159.867 20.6847   1
   5   6  -3 142.177 18.2294   4
   6   5   3 140.389 18.5903   3
   5   6  -3 121.483 18.7319   3
 -11   6   4 110.936 19.9333   2
 -11   5  -4 113.369 17.3238   2
 -11   5  -4 141.924 20.1191   1
   5   6  -4 115.946 16.6861   4
   6   5   4 135.004 18.1169   3
   5   6  -4 121.586 19.0180   3
 -11   6   5 27.2497 13.2577   2
 -11   5  -5 10.3460 8.92527   2
 -11   5  -5 37.6159 11.2048   1
   5   6  -5 14.4847 7.47011   4
   6   5   5 25.5785 8.89362   3
   5   6  -5 31.5411 12.6795   3
 -11   6   6 43.8267 15.4496   2
 -11   5  -6 27.6673 11.0419   2
 -11   5  -6 24.4772 10.1999   1
   5   6  -6 11.4383 6.50425   4
   6   5   6 4.34438 6.58233   3
   5   6  -6 15.7454 9.65371   3
 -11   6   7 24.7306 12.6658   2
 -11   5  -7 28.2734 10.9042   2
 -11   5  -7 19.3579 11.1977   1
   5   6  -7 27.7797 10.5016   4
   6   5   7 5.40445 6.60456   3
   5   6  -7 14.4094 9.72841   3
 -11   6   8 9.30595 11.0715   2
 -11   5  -8 19.9494 9.67209   1
   5   6  -8 16.0685 8.16027   4
   6   5   8 7.57743 7.39116   3
   5   6  -8 28.3221 10.9814   3
 -11   6   9 108.758 19.4419   2
 -11   5  -9 107.511 19.1293   1
   5   6  -9 85.6956 14.8671   4
   5   6  -9 111.719 19.6223   3
   6   5   9 111.801 16.2979   3
 -11   6  10 158.139 24.1561   2
 -11   5 -10 180.329 22.9820   1
   5   6 -10 139.814 18.8545   4
   6   5  10 141.375 18.4942   3
   5   6 -10 147.522 22.3489   3
 -11   6  11-1.24522 10.2808   2
 -11   5 -11 3.77976 8.43266   1
   5   6 -11 12.1812 9.49238   4
   6   5  11 7.97466 7.08287   3
   5   6 -11 12.1580 12.3373   3
 -11   6  12-5.74521 11.5755   2
 -11   5 -12 6.64093 9.78769   1
   5   6 -12-3.14861 8.38653   4
   6   5  12 29.9317 10.7116   3
   5   6 -12 12.1866 9.75670   3
 -11   6  13 0.97809 9.60027   2
   5   6 -13 26.8115 11.0952   4
 -11   5 -13 32.1864 14.1797   1
 -11   6  14 4.50096 12.8262   2
   5   6 -14 12.4471 9.90396   4
 -11   5 -14-7.17126 8.99233   1
 -11   6  15 59.6165 17.2110   2
   5   6 -15 68.6515 16.2135   4
 -11   5 -15 61.0408 16.3593   1
 -12   6   0-8.70680 9.05985   2
 -12   6  -1 16.7157 10.0094   2
 -12   6   1 38.9499 14.2196   2
 -12   6  -1 17.1030 9.13374   1
 -12   6  -2 6.83398 10.9288   2
 -12   6   2-10.1617 11.2645   2
 -12   6  -2-7.28658 8.61654   1
 -12   6  -3-1.45040 9.09144   2
 -12   6   3-6.12137 10.0322   2
   6   6  -3 2.67732 6.39844   4
 -12   6  -3-15.2596 11.2446   1
 -12   6  -4-10.6568 9.70522   2
 -12   6   4-18.2609 10.8277   2
   6   6  -4 11.5300 8.77387   4
 -12   6  -4 8.92475 10.1060   1
 -12   6  -5 29.9353 9.80856   2
 -12   6   5 81.7013 18.1422   2
   6   6  -5 42.0572 11.4695   4
 -12   6  -5 74.5227 15.9995   1
 -12   6   6 21.1314 12.8214   2
   6   6  -6 16.1755 10.1543   4
 -12   6  -6 9.88763 10.2069   1
 -12   6   7 48.1346 15.9262   2
   6   6  -7 23.2503 10.1522   4
 -12   6  -7 3.94033 10.5219   1
 -12   6   8 16.0855 11.1727   2
   6   6  -8 18.4780 10.0668   4
 -12   6  -8-16.2899 11.2577   1
 -12   6   9-14.1142 13.0703   2
 -12   6  -9 4.45962 8.93648   1
   6   6  -9-5.93222 8.46685   4
 -12   6 -10 15.9679 11.0639   1
   6   6 -10 1.62195 7.82926   4
 -12   6 -11 29.0190 12.2767   1
   6   6 -11 37.5941 11.7271   4
  -3  -4 -25 18.6631 11.4626   1
  -4   7 -25 6.94238 13.7341   4
  -3   7  25 7.76336 10.0188   3
  -3  -4 -24 2.60152 9.64587   1
  -4   7 -24-9.98064 8.73872   4
  -3   7  24 1.27621 10.6044   3
  -3  -4 -23 7.82316 8.63148   1
  -4   7 -23-1.20084 11.3296   4
  -3   7  23 28.2296 12.5329   3
  -3  -4 -22-2.48014 9.40494   1
  -4   7 -22 13.8441 12.0386   4
  -3   7  22 18.5665 10.4468   3
  -4   7 -21 9.11819 8.94410   1
  -3  -4 -21 11.0273 8.79130   1
  -4   7 -21 7.61608 10.7810   4
  -3   7  21 9.90184 9.13327   3
  -4   7 -20 119.795 19.2680   1
  -3  -4 -20 92.2259 15.1437   1
  -4   7 -20 93.9481 18.6616   4
  -3   7  20 112.203 16.8556   3
  -4   7 -19 22.8293 13.7802   1
  -3  -4 -19 17.4320 9.12936   1
  -4   7 -19 14.2734 11.4339   4
  -3   7  19 21.7099 10.9320   3
  -3   7  18-0.09149 6.06232   2
  -4   7 -18 39.6494 13.7840   1
  -3  -4 -18 8.41588 8.18140   1
   7  -3 -18-3.47142 5.95857   4
  -4   7 -18 14.7801 10.9686   4
  -3   7  18 24.2587 12.4631   3
  -4  -3  17 24.8347 9.46133   2
  -3   7  17 38.6223 10.2328   2
  -4   7 -17 46.6214 14.6746   1
  -3  -4 -17 23.2490 9.94177   1
   7  -3 -17 24.9886 8.05364   4
  -4   7 -17 20.1272 10.9844   4
  -3   7  17 26.4795 9.68795   3
  -4  -3  16 52.6895 11.5884   2
  -3   7  16 37.1722 11.2401   2
  -4   7 -16 48.9577 12.2737   1
  -3  -4 -16 38.0552 10.3423   1
   7  -3 -16 51.9725 10.6749   4
  -4   7 -16 38.8778 12.1651   4
  -3   7  16 34.4699 9.84476   3
  -3   7  15 82.6837 13.6061   2
  -4   7 -15 98.2754 15.9639   1
  -3  -4 -15 75.4175 12.5816   1
   7  -3 -15 78.4712 11.9368   4
  -4   7 -15 68.9481 14.8928   4
  -3   7  15 80.4757 13.1921   3
  -3   7  14 274.587 23.2191   2
  -4   7 -14 315.530 24.4869   1
  -3  -4 -14 245.668 20.9138   1
   7  -3 -14 272.517 21.4531   4
  -4   7 -14 281.227 25.4212   4
  -3   7  14 240.466 20.8805   3
  -3   7  13 55.9068 11.8974   2
  -3  -4 -13 65.4542 11.3513   1
  -4   7 -13 45.0498 10.3813   1
  -4   7 -13 44.2159 12.4133   4
   7  -3 -13 47.9081 10.0142   4
  -3   7  13 58.3655 11.1034   3
  -3   7  12 1.02229 7.27858   2
  -3  -4 -12 12.6601 7.53271   1
  -4   7 -12 9.61733 8.47294   1
  -4   7 -12 18.7329 9.72107   4
   7  -3 -12 7.81573 6.95991   4
  -3   7  12 6.85287 7.42117   3
  -4   7 -11 24.6318 7.18501   2
  -3   7  11 19.1295 9.21106   2
  -3  -4 -11 19.5532 7.09912   1
  -4   7 -11 28.2745 8.46955   1
   7  -3 -11 23.7047 7.96069   4
  -4   7 -11 21.7319 9.77001   4
  -3   7  11 18.5143 7.55858   3
  -4   7 -10 75.9166 10.9847   2
  -3   7  10 95.6373 14.0484   2
  -3  -4 -10 83.0433 11.2871   1
  -4   7 -10 76.2565 12.4774   1
   7  -3 -10 60.3130 10.7181   4
  -4   7 -10 85.6718 14.2106   4
  -3   7  10 58.5293 10.5894   3
  -4   7  -9 72.8745 11.1079   2
  -3   7   9 86.4656 14.0153   2
  -3  -4  -9 87.6428 11.0801   1
  -4   7  -9 92.5797 13.1703   1
  -4   7  -9 73.8722 13.3465   4
   7  -3  -9 92.7343 12.7659   4
  -4   7  -9 76.4093 12.5639   3
  -3   7   9 84.5048 11.7181   3
  -4   7  -8 367.980 22.7032   2
  -3   7   8 310.307 23.8999   2
  -4   7  -8 357.155 23.7602   1
  -3  -4  -8 322.197 19.6670   1
  -4   7  -8 363.284 25.0111   4
   7  -3  -8 306.610 22.2283   4
  -4   7  -8 347.768 23.4611   3
  -3   7   8 307.752 21.1626   3
  -3   7   7 193.076 18.8611   2
  -4   7  -7 193.644 16.6190   2
  -4   7  -7 183.878 17.0747   1
  -3  -4  -7 233.358 15.7887   1
  -4   7  -7 200.739 18.7990   4
   7  -3  -7 203.014 18.1991   4
  -4   7  -7 219.350 18.4975   3
  -3   7   7 174.458 15.6876   3
  -4   7  -6 5.90320 5.66211   2
  -3   7   6 17.3946 8.82849   2
  -3  -4  -6 15.0616 5.62555   1
  -4   7  -6 17.0397 7.69391   1
  -4   7  -6 7.95657 6.71578   4
   7  -3  -6 15.7736 8.51883   4
  -3   7   6 11.8363 7.02253   3
  -4   7  -6 8.73186 6.05157   3
  -4   7  -5 34.8785 8.93490   2
  -3   7   5 12.7731 8.23164   2
  -3  -4  -5 11.5411 4.94358   1
  -4   7  -5 29.4177 8.32949   1
  -4   7  -5 22.1821 8.33208   4
  -3   7   5 23.4711 7.04405   3
  -4   7  -5 16.2194 7.01098   3
  -3   7   4 76.2612 13.1550   2
  -4   7  -4 76.3221 11.4346   2
  -4   7  -4 75.1830 11.4274   1
  -4   7  -4 87.6747 11.6608   4
  -3   7   4 80.2009 10.8448   3
  -4   7  -4 70.3520 10.1620   3
  -3   7   3 78.6686 12.5809   2
  -4   7  -3 64.5063 11.1557   2
  -4   7  -3 75.9076 11.0850   1
  -4   7  -3 57.8006 9.85227   4
  -3   7   3 65.7224 9.77535   3
  -4   7  -3 66.7707 10.1189   3
  -3   7   2 492.723 29.0025   2
  -4   7  -2 481.585 27.6450   2
  -4   7  -2 518.946 27.2265   1
  -4   7  -2 509.135 25.9879   4
  -4   7  -2 467.196 24.7464   3
  -3   7   2 454.910 25.4321   3
  -3   7   1 298.244 22.2107   2
  -4   7  -1 340.233 23.5226   2
  -4   7  -1 329.965 19.9879   4
  -3   7   1 323.563 17.6853   4
  -4   7  -1 346.399 20.4460   3
  -3   7   1 339.886 21.5245   3
  -3   7   0 33.5176 9.81141   2
  -4   7   0 57.3221 10.5283   2
  -3   7   0 29.3469 6.17452   4
  -4   7   0 53.9851 8.75019   3
  -3   7   0 37.3281 8.08928   3
  -3   7  -1 25.6308 8.51892   2
  -4   7   1 37.3058 9.90053   2
  -3   7  -1 32.4479 7.03251   4
  -3   7  -1 25.2707 7.37352   3
  -4   7   1 35.3724 7.56183   3
  -3   7  -2 49.2794 9.67918   2
  -4   7   2 60.7265 12.2771   2
  -3   7  -2 54.0752 9.24338   4
  -4   7   2 54.3203 8.64240   3
  -3   7  -2 47.4079 8.69832   3
  -3   7  -3 252.143 19.7284   2
  -4   7   3 243.509 20.7573   2
  -3   7  -3 265.819 18.3397   4
  -3   7  -3 278.923 20.0170   3
  -4   7   3 268.256 17.8223   3
  -3   7  -4 457.514 26.7481   2
  -4   7   4 419.556 27.6650   2
  -3   7  -4 459.979 24.5215   1
  -3   7  -4 488.806 25.9567   4
  -4   7   4 450.235 23.6713   3
  -3   7  -4 462.793 26.0887   3
  -4   7   5 254.945 21.4804   2
  -3   7  -5 238.732 19.1383   2
  -3   7  -5 265.596 18.5402   1
  -4  -3  -5 268.296 15.8277   1
  -3   7  -5 248.604 19.0465   4
  -3   7  -5 294.739 20.6469   3
  -4   7   5 267.923 18.0417   3
  -3   7  -6 91.5833 12.4875   2
  -4   7   6 99.0016 14.8165   2
  -4  -3  -6 105.133 10.1323   1
  -3   7  -6 118.238 12.7476   1
  -3   7  -6 94.1829 12.5304   4
  -4   7   6 133.248 13.2499   3
  -3   7  -6 109.880 13.6002   3
  -3   7  -7 64.7306 10.7882   2
  -4   7   7 63.8237 12.6021   2
  -4  -3  -7 52.5691 8.03113   1
  -3   7  -7 45.8487 9.45170   1
  -3   7  -7 38.5304 9.08542   4
   7  -4  -7 45.2186 9.55737   4
  -4   7   7 43.9871 8.42104   3
  -3   7  -7 71.1679 12.0429   3
  -4   7   8-3.00369 8.35306   2
  -3   7  -8 24.9263 8.43231   2
  -4  -3  -8 22.4945 6.59712   1
  -3   7  -8 7.57573 5.78482   1
   7  -4  -8 14.7640 8.04516   4
  -3   7  -8 11.7894 7.95462   4
  -3   7  -8 16.3630 8.37971   3
  -4   7   8 8.46589 6.03324   3
  -4   7   9 487.775 30.6540   2
  -3   7  -9 498.146 27.2600   1
  -4  -3  -9 444.926 24.1838   1
   7  -4  -9 470.253 26.4316   4
  -3   7  -9 489.874 29.3691   4
  -3   7  -9 471.844 29.2579   3
  -4   7   9 485.014 26.1555   3
  -4   7  10 400.576 28.2267   2
  -3   7 -10 426.650 25.5417   1
  -4  -3 -10 468.398 25.3274   1
  -3   7 -10 495.912 30.0204   4
   7  -4 -10 400.508 24.5345   4
  -3   7 -10 446.444 29.0372   3
  -4   7  10 472.337 25.9380   3
  -4   7  11 74.5014 13.5029   2
  -4  -3 -11 74.0666 10.9994   1
  -3   7 -11 88.0227 12.7112   1
   7  -4 -11 81.1289 11.4648   4
  -3   7 -11 106.982 15.6099   4
  -4   7  11 67.4755 10.5458   3
  -3   7 -11 87.0626 14.1622   3
  -4   7  12 158.234 18.0539   2
  -3   7 -12 171.386 16.9514   1
  -4  -3 -12 156.455 15.7981   1
   7  -4 -12 164.493 15.7732   4
  -3   7 -12 125.812 16.8238   4
  -4   7  12 159.685 16.0939   3
  -4   7  13 28.3879 8.68640   2
  -4  -3 -13 20.9245 6.87408   1
  -3   7 -13 44.2788 10.1155   1
  -3   7 -13 20.7465 9.83327   4
   7  -4 -13 27.8360 8.39096   4
  -4   7  13 28.6748 8.97332   3
  -4   7  14 4.97492 7.99117   2
  -4  -3 -14 3.99663 6.93714   1
  -3   7 -14 14.2021 9.11206   1
   7  -4 -14-0.13711 5.79393   4
  -3   7 -14-5.60871 8.69967   4
  -4   7  14 5.35927 7.22666   3
  -4   7  15 433.189 29.9001   2
  -3   7 -15 437.956 28.2646   1
  -4  -3 -15 428.125 27.6939   1
  -3   7 -15 452.123 32.4912   4
   7  -4 -15 407.537 25.4100   4
  -4   7  15 456.917 28.3876   3
  -4   7  16 288.379 24.4636   2
  -3   7 -16 336.169 25.1540   1
  -4  -3 -16 304.010 24.2591   1
  -3   7 -16 305.491 27.4529   4
  -4   7  16 304.034 23.8022   3
  -4   7  17 30.6021 9.04839   2
  -4  -3 -17 40.8782 9.57116   1
  -3   7 -17 33.8499 12.8807   4
  -4   7  17 34.1664 11.0437   3
  -4   7  18 132.040 16.9712   2
  -4  -3 -18 136.151 17.2057   1
  -3   7 -18 128.274 19.7062   4
  -4   7  18 125.231 17.1332   3
  -4  -3 -19 9.01669 9.24203   1
  -3   7 -19 13.9760 9.82167   4
  -4   7  19 28.8591 11.7490   3
  -4  -3 -20 14.3096 9.21637   1
  -3   7 -20 7.35978 9.22759   4
  -4   7  20-2.51217 8.69104   3
  -4  -3 -21 209.669 22.8186   1
  -3   7 -21 204.646 25.2297   4
  -4   7  21 163.426 19.6778   3
  -4  -3 -22 123.553 18.8663   1
  -3   7 -22 115.709 20.0894   4
  -4   7  22 81.7499 15.0712   3
  -4  -3 -23-0.62128 9.02519   1
  -3   7 -23 11.8763 12.6255   4
  -4   7  23-1.75181 8.25665   3
  -4  -3 -24 43.0644 13.0806   1
  -3   7 -24 66.0412 16.9448   4
  -4   7  24 41.1473 12.3247   3
  -4  -3 -25-11.0843 10.9178   1
  -3   7 -25-12.0512 12.2761   4
  -4   7  25-1.03495 8.11502   3
  -4   7  26 8.28342 9.53535   3
  -5   7 -25 3.17498 6.83963   1
  -2  -5 -25-7.07090 8.72998   1
  -2   7  25 6.51400 9.63692   3
  -5   7 -24 52.9307 12.6777   1
  -2  -5 -24 30.2093 13.8903   1
  -5   7 -24 69.8352 18.9358   4
  -2   7  24 59.5404 14.3897   3
  -5   7 -23 137.300 19.8218   1
  -2  -5 -23 184.483 22.9039   1
  -5   7 -23 144.923 22.6181   4
  -2   7  23 165.152 21.9344   3
  -2  -5 -22 17.6408 10.7975   1
  -5   7 -22 20.1039 10.3566   1
  -5   7 -22 9.26519 10.5964   4
  -2   7  22 18.7113 10.0858   3
  -2  -5 -21 23.5650 9.93576   1
  -5   7 -21 9.00058 8.20955   1
  -5   7 -21 19.0719 12.1505   4
   7  -2 -21 13.7191 8.63751   4
  -2   7  21 20.7670 10.2887   3
  -5   7 -20 135.513 18.5231   1
  -2  -5 -20 147.552 19.3852   1
   7  -2 -20 166.841 18.8704   4
  -5   7 -20 140.608 21.6110   4
  -2   7  20 121.449 17.6135   3
  -5   7 -19 19.4862 11.2113   1
  -2  -5 -19 22.9736 10.3998   1
  -5   7 -19-8.48269 11.5746   4
   7  -2 -19 11.4234 8.80175   4
  -2   7  19 15.8167 9.28304   3
  -5   7 -18 96.8835 16.3831   1
  -2  -5 -18 98.1634 15.4255   1
   7  -2 -18 94.2777 14.5969   4
  -5   7 -18 65.2928 14.6704   4
  -2   7  18 77.6856 14.4504   3
  -5  -2  17 404.194 29.1296   2
  -2   7  17 434.613 28.9662   2
  -5   7 -17 437.166 31.9022   1
  -2  -5 -17 441.016 30.2887   1
  -5   7 -17 423.045 33.6460   4
   7  -2 -17 376.168 27.1069   4
  -2   7  17 408.984 29.6212   3
  -5  -2  16 4.68782 7.81178   2
  -2   7  16 23.8925 9.05156   2
  -5   7 -16 16.5537 12.0246   1
  -2  -5 -16 13.7816 7.77538   1
   7  -2 -16 20.3227 8.70425   4
  -5   7 -16 18.3019 11.1879   4
  -2   7  16-2.36451 8.41765   3
  -2   7  15 64.3576 11.9835   2
  -5  -2  15 77.9095 13.8354   2
  -5   7 -15 59.3168 14.5174   1
  -2  -5 -15 51.9669 10.8441   1
   7  -2 -15 41.4628 9.69188   4
  -5   7 -15 63.8913 15.1276   4
  -2   7  15 54.0171 12.3110   3
  -2   7  14 184.606 19.1234   2
  -5  -2  14 144.628 17.2274   2
  -5   7 -14 183.406 20.2387   1
  -2  -5 -14 170.156 17.5096   1
   7  -2 -14 198.282 19.1911   4
  -5   7 -14 183.591 21.0757   4
  -2   7  14 179.040 19.2734   3
  -5  -2  13 115.749 16.2403   2
  -2   7  13 88.3201 13.1769   2
  -5   7 -13 92.8699 15.3098   1
  -2  -5 -13 89.2749 12.8180   1
  -5   7 -13 60.7355 13.5723   4
   7  -2 -13 72.9852 12.6982   4
  -2   7  13 74.7143 12.7692   3
  -5  -2  12 247.607 21.6621   2
  -2   7  12 245.973 21.3892   2
  -5   7 -12 269.523 23.1327   1
  -2  -5 -12 250.505 19.8465   1
   7  -2 -12 252.187 21.3314   4
  -5   7 -12 254.148 23.4563   4
  -2   7  12 237.673 20.7179   3
  -5   7 -11 419.741 23.9508   2
  -5  -2  11 480.047 29.8791   2
  -2   7  11 460.748 29.2853   2
  -5   7 -11 486.597 30.6914   1
  -2  -5 -11 433.971 25.7933   1
  -5   7 -11 460.610 31.0760   4
   7  -2 -11 450.958 28.2416   4
  -2   7  11 458.876 28.0142   3
  -2   7  10 30.9321 10.1589   2
  -5   7 -10 22.7030 7.19058   2
  -2  -5 -10 19.9622 7.53830   1
  -5   7 -10 31.9779 9.99417   1
   7  -2 -10 18.3061 8.39036   4
  -5   7 -10 22.4953 9.42200   4
  -2   7  10 15.3397 7.62073   3
  -2   7   9 76.9420 12.3585   2
  -5   7  -9 87.1258 11.8164   2
  -2  -5  -9 97.0405 12.0846   1
  -5   7  -9 78.2458 12.6654   1
   7  -2  -9 97.2432 13.5010   4
  -5   7  -9 78.7630 13.1167   4
  -2   7   9 81.4330 12.3321   3
  -5   7  -8 144.010 14.7254   2
  -2   7   8 139.933 16.1641   2
  -2  -5  -8 171.360 14.7486   1
  -5   7  -8 144.826 16.0407   1
  -5   7  -8 169.519 17.8344   4
   7  -2  -8 155.068 15.9613   4
  -2   7   8 163.774 16.2274   3
  -5   7  -7 222.157 18.1056   2
  -2   7   7 247.316 20.9615   2
  -5   7  -7 246.046 20.5541   1
  -2  -5  -7 233.940 16.5587   1
  -5   7  -7 253.078 20.9627   4
   7  -2  -7 220.323 19.4923   4
  -5   7  -7 250.899 19.1009   3
  -2   7   7 250.984 19.5784   3
  -5   7  -6 196.825 17.2405   2
  -2   7   6 168.058 17.1845   2
  -2  -5  -6 194.857 14.3501   1
  -5   7  -6 174.893 18.1027   1
   7  -2  -6 157.686 16.4431   4
  -5   7  -6 197.528 18.7381   4
  -5   7  -6 188.920 16.1712   3
  -2   7   6 192.169 17.4088   3
  -2   7   5 189.625 18.2287   2
  -5   7  -5 195.262 17.5434   2
  -5   7  -5 213.168 18.6050   1
  -2  -5  -5 187.092 13.4912   1
   7  -2  -5 217.454 19.2454   4
  -5   7  -5 225.825 16.9740   3
  -2   7   5 155.846 15.7353   3
  -5   7  -4 45.4783 10.8755   1
  -2  -5  -4 52.2260 7.37764   1
  -5   7  -4 48.9415 10.0736   2
  -2   7   4 42.4609 10.3416   2
  -2   7   4 52.4774 10.3178   3
  -5   7  -4 47.4951 8.20972   3
   7  -2  -4 61.2869 12.1720   4
  -5   7  -3 78.1248 12.1806   1
  -2   7   3 43.3518 10.7338   2
  -5   7  -3 72.9050 11.7421   2
  -2   7   3 61.6600 10.4742   3
  -5   7  -3 61.9557 8.77713   3
  -5   7  -2 50.9758 10.3892   1
  -2   7   2 45.7097 10.5633   2
  -5   7  -2 45.7519 10.0572   2
  -2   7   2 46.4042 9.82415   3
  -5   7  -2 68.2237 9.27072   3
  -2   7   1 365.806 24.8262   2
  -5   7  -1 412.450 26.4519   2
  -5   7  -1 413.550 25.2318   1
  -2   7   1 383.702 19.0471   4
  -5   7  -1 395.920 20.8053   3
  -2   7   1 401.723 24.4065   3
  -2   7   0 56.7569 11.9744   2
  -5   7   0 47.9958 11.2126   2
  -2   7   0 67.9506 8.97945   4
  -5   7   0 44.9716 7.65380   3
  -2   7   0 44.9445 9.90876   3
  -2   7  -1 49.2398 11.3740   2
  -5   7   1 44.9292 10.8026   2
  -2   7  -1 46.0054 7.58843   4
  -2   7  -1 53.4648 10.4988   3
  -5   7   1 47.8416 7.74683   3
  -2   7  -2 59.8898 11.3984   2
  -5   7   2 77.1662 13.7466   2
  -2   7  -2 59.2582 8.50830   4
  -2   7  -2 55.6167 10.4940   3
  -5   7   2 54.4084 7.88552   3
  -5   7   3 36.0223 10.8254   2
  -2   7  -3 18.7897 8.32344   2
  -2   7  -3 14.9930 5.61018   4
  -5   7   3 17.9795 5.65381   3
  -2   7  -3 14.7737 7.46037   3
  -5   7   4 0.82639 8.08600   2
  -2   7  -4 4.44596 5.99862   4
  -5   7   4 9.71679 5.36795   3
  -2   7  -4 8.55974 6.74267   3
  -5   7   5 366.375 26.4311   2
  -5  -2  -5 343.921 19.1854   1
  -2   7  -5 341.744 21.3171   4
  -2   7  -5 338.732 23.7781   3
  -5   7   5 332.093 19.3194   3
  -5   7   6 71.9240 13.7222   2
  -2   7  -6 116.340 11.8452   1
  -5  -2  -6 118.755 11.6915   1
  -2   7  -6 115.893 13.3514   4
  -2   7  -6 130.069 16.2369   3
  -5   7   7 2.64570 8.19844   2
  -2   7  -7 3.76204 4.60365   1
  -5  -2  -7 13.7649 5.79849   1
  -2   7  -7 16.1667 7.37162   4
  -5   7   7 9.93630 5.88728   3
  -2   7  -7 4.06286 6.92931   3
  -5   7   8 41.8121 11.0257   2
  -2   7  -8 64.1142 9.62636   1
  -5  -2  -8 47.6380 8.36783   1
   7  -5  -8 53.8821 10.0855   4
  -2   7  -8 46.1484 9.58243   4
  -2   7  -8 51.6021 11.9419   3
  -5   7   8 45.6321 8.56879   3
  -5   7   9 16.8440 9.29517   2
  -5  -2  -9 11.5199 5.86327   1
  -2   7  -9 18.9855 6.58323   1
   7  -5  -9 23.3213 8.06288   4
  -2   7  -9 18.3118 8.35465   4
  -2   7  -9 22.5439 10.0698   3
  -5   7   9 14.1256 6.32375   3
  -5   7  10 3.75269 9.68018   2
  -5  -2 -10-4.87669 5.19456   1
  -2   7 -10 0.58610 5.00711   1
   7  -5 -10 0.47964 5.35663   4
  -2   7 -10-3.71821 6.31233   4
  -2   7 -10-9.76910 9.06490   3
  -5   7  10-0.52716 5.28286   3
  -5   7  11 203.019 21.2173   2
  -5  -2 -11 187.671 16.9793   1
  -2   7 -11 193.320 19.0484   4
   7  -5 -11 185.678 15.8574   4
  -2   7 -11 203.952 21.0299   3
  -5   7  11 227.081 17.7087   3
  -5   7  12 75.4231 14.3346   2
  -5  -2 -12 70.5600 11.7099   1
   7  -5 -12 71.6123 10.3847   4
  -2   7 -12 94.3844 14.3944   4
  -5   7  12 89.2049 12.0875   3
  -2   7 -12 124.630 17.6349   3
  -5   7  13 60.2679 13.2533   2
  -5  -2 -13 81.8769 12.1107   1
  -2   7 -13 100.108 15.2311   4
  -5   7  13 76.4336 11.5378   3
  -5   7  14 9.51081 8.10285   2
  -5  -2 -14 21.6776 8.38799   1
  -2   7 -14 27.5113 10.5162   4
  -5   7  14 31.9407 9.89342   3
  -5   7  15 36.9760 11.7431   2
  -5  -2 -15 32.4798 9.46138   1
  -2   7 -15 36.7210 11.5222   4
  -5   7  15 30.3822 9.09581   3
  -5   7  16 10.4789 8.97542   2
  -5  -2 -16-5.50387 6.49407   1
  -2   7 -16-3.56262 8.96344   4
  -5   7  16 5.21017 8.54072   3
  -5   7  17 61.4592 13.3200   2
  -5  -2 -17 61.9538 12.7706   1
  -2   7 -17 63.1168 14.5300   4
  -5   7  17 64.5641 13.0034   3
  -5   7  18 169.034 19.7363   2
  -5  -2 -18 177.923 19.7895   1
  -2   7 -18 172.952 21.9793   4
  -5   7  18 168.692 19.9205   3
  -5   7  19 14.4901 8.75034   2
  -5  -2 -19 12.2436 8.30570   1
  -2   7 -19 4.37215 9.38231   4
  -5   7  19 19.1770 11.4738   3
  -5  -2 -20-7.85848 8.65784   1
  -2   7 -20 0.38536 8.60293   4
  -5   7  20-0.67475 7.96550   3
  -5  -2 -21 27.6408 9.68565   1
  -2   7 -21 44.1624 13.6990   4
  -5   7  21 24.0172 9.57809   3
  -2   7 -22 8.03085 12.3005   4
  -5   7  22-2.03267 7.71139   3
  -5  -2 -23 6.19555 8.23806   1
  -2   7 -23 20.9491 13.1034   4
  -5   7  23 3.16401 6.66328   3
  -5  -2 -24 59.7579 15.9012   1
  -2   7 -24 64.1923 15.1178   4
  -5   7  24 72.4545 15.3817   3
  -5  -2 -25 3.47123 9.47666   1
  -5   7  25 4.74370 8.73357   3
  -5   7  26 15.6886 9.95726   3
  -6   7 -25 0.14140 9.27870   1
  -6   7 -24 16.4558 11.0660   1
  -1  -6 -24 9.16017 11.8404   1
  -6   7 -24 15.4250 13.3140   4
   7  -1 -24-7.21939 9.55109   4
  -1   7  24-3.84914 8.60262   3
  -6   7 -23 6.39070 10.0283   1
  -1  -6 -23 6.55582 7.98364   1
  -6   7 -23 6.35407 10.8895   4
   7  -1 -23 11.6975 9.15657   4
  -1   7  23 5.25829 9.50098   3
  -6   7 -22 63.2602 15.1581   1
  -1  -6 -22 56.4056 13.9393   1
  -6   7 -22 50.1974 15.0187   4
   7  -1 -22 36.3439 11.8808   4
  -1   7  22 43.6602 12.4646   3
  -6   7 -21-5.27191 8.13215   1
  -1  -6 -21 3.48100 9.39564   1
  -6   7 -21-7.91616 9.75490   4
   7  -1 -21 14.8067 9.05775   4
  -1   7  21-7.92545 9.82961   3
  -6   7 -20 10.1038 8.68830   1
  -1  -6 -20 30.5172 11.0357   1
  -6   7 -20 2.49512 9.53564   4
   7  -1 -20 35.0217 11.6454   4
  -1   7  20 20.5640 9.96256   3
  -6   7 -19 19.3263 9.39574   1
  -1  -6 -19-0.10792 8.46302   1
  -6   7 -19 28.2920 12.5378   4
   7  -1 -19 4.56111 6.87118   4
  -1   7  19 0.54862 8.23417   3
  -6  -1  18 30.8811 11.3722   2
  -6   7 -18 15.0323 9.72623   1
  -1  -6 -18 38.7826 11.0778   1
   7  -1 -18 23.7752 9.24176   4
  -6   7 -18 27.0976 13.2674   4
  -1   7  18 24.4601 10.9872   3
  -6  -1  17 6.62655 9.30712   2
  -1  -6 -17 2.03414 7.42912   1
  -6   7 -17 6.76222 10.2284   1
   7  -1 -17 4.01336 7.83358   4
  -6   7 -17 11.4920 10.9301   4
  -1   7  17 13.1759 8.96238   3
  -6  -1  16 117.460 17.1148   2
  -6   7 -16 166.047 20.7189   1
  -1  -6 -16 129.548 16.8140   1
   7  -1 -16 141.581 17.6904   4
  -6   7 -16 162.262 22.3208   4
  -1   7  16 131.205 17.3473   3
  -6  -1  15-11.3764 8.77483   2
  -6   7 -15 18.5076 11.7393   1
  -1  -6 -15 3.44399 7.32810   1
   7  -1 -15-4.40013 6.88323   4
  -6   7 -15 18.9774 11.8230   4
  -1   7  15-5.37807 6.99090   3
  -6  -1  14 14.2934 9.37636   2
  -6   7 -14 24.5335 11.9788   1
  -1  -6 -14 10.7142 7.51870   1
   7  -1 -14 12.1009 8.11673   4
  -1   7  14 8.21805 7.83487   3
  -6  -1  13 8.03362 7.71301   2
  -6   7 -13 9.61487 8.19250   1
  -1  -6 -13 13.5425 8.52828   1
   7  -1 -13 11.5291 8.32916   4
  -1   7  13 5.07831 7.41893   3
  -6  -1  12 67.1229 13.3594   2
  -1  -6 -12 44.8535 10.5044   1
  -6   7 -12 57.5179 13.2853   1
   7  -1 -12 58.7868 11.6828   4
  -1   7  12 51.1943 11.3568   3
  -6  -1  11 30.3683 11.1900   2
  -1   7  11 26.9180 8.76156   2
  -1  -6 -11 35.2950 8.98292   1
  -6   7 -11 34.4179 10.6144   1
   7  -1 -11 13.7937 8.96562   4
  -1   7  11 29.4021 9.72528   3
  -6  -1  10 471.660 30.4182   2
  -6   7 -10 510.315 27.2601   2
  -6   7 -10 520.767 32.6559   1
  -1  -6 -10 502.747 27.9981   1
   7  -1 -10 450.657 29.1991   4
  -1   7  10 470.389 29.2376   3
  -1   7  10 502.733 30.1236   2
  -1   7   9 31.1138 9.74622   2
  -6  -1   9 33.9453 10.9244   2
  -6   7  -9 25.5759 8.43502   2
  -6   7  -9 26.1405 9.42507   1
   7  -1  -9 47.2087 10.7880   4
  -1   7   9 20.1866 9.14442   3
  -6  -1   8-2.23442 8.04357   2
  -1   7   8-0.23559 6.98134   2
  -6   7  -8 12.0017 7.70353   2
  -6   7  -8 14.2903 8.71539   1
   7  -1  -8 12.4741 8.79502   4
  -1   7   8 5.05975 6.54912   3
  -6  -1   7 12.0615 9.03545   2
  -6   7  -7 10.6484 7.75862   2
  -6   7  -7 3.44177 7.08286   1
   7  -1  -7 4.01466 7.00292   4
  -1   7   7 0.14649 7.40102   3
  -6  -1   6 62.5447 12.1376   2
  -6   7  -6 66.2473 11.2580   2
  -6   7  -6 46.1352 11.4469   1
   7  -1  -6 51.0371 10.6912   4
  -1   7   6 93.2088 13.1869   3
  -6   7  -5 73.6477 11.2968   2
  -6  -1   5 80.3404 13.4991   2
  -6   7  -5 69.9349 12.2184   1
   7  -1  -5 70.9271 12.3223   4
  -1   7   5 82.4121 12.4065   3
  -6   7  -5 61.1473 8.72587   3
  -6   7  -4 747.617 35.7311   2
  -6   7  -4 697.709 36.3065   1
   7  -1  -4 709.810 35.9670   4
  -1   7   4 696.897 34.6522   3
  -6   7  -3 112.056 14.7904   2
  -6   7  -3 125.563 15.3802   1
   7  -1  -3 105.099 14.3302   4
  -1   7   3 111.981 14.2397   3
  -6   7  -2 29.5473 9.77547   1
  -6   7  -2 23.5218 9.20731   2
   7  -1  -2 33.6506 10.7930   4
  -1   7   2 32.8021 9.29030   3
  -6   7  -1 9.79152 7.90798   1
  -6   7  -1 6.89893 7.59430   2
  -1   7   1-2.56313 6.72776   3
  -6   7   0 72.7461 13.7965   2
  -6   7   0 79.3064 12.6182   1
  -1   7   0 71.1630 8.46149   4
  -1   7   0 83.1231 12.3883   3
  -6   7   1 227.324 21.1359   2
  -1   7  -1 245.855 15.8989   4
  -1   7  -1 257.100 20.4576   3
  -6   7   2 767.036 39.1367   2
  -1   7  -2 803.468 31.9217   4
  -1   7  -2 826.951 38.7652   3
  -6   7   3 257.922 22.4988   2
  -1   7  -3 276.239 18.0606   4
  -1   7  -3 276.955 21.7232   3
  -6   7   4 77.0583 13.6216   2
  -1   7  -4 74.2962 10.2132   4
  -1   7  -4 71.9824 12.8800   3
  -6   7   5 8.26373 8.85235   2
  -6  -1  -5 1.40518 5.39150   1
  -1   7  -5 9.60715 6.50717   4
  -1   7  -5 3.01957 7.90399   3
  -6   7   6 49.6499 12.8544   2
  -6  -1  -6 43.6436 8.33872   1
  -1   7  -6 47.5894 9.51381   4
  -1   7  -6 35.6171 9.37845   3
  -6   7   7 302.662 25.7432   2
  -6  -1  -7 284.424 19.9936   1
  -1   7  -7 330.937 22.1967   4
  -1   7  -7 274.819 22.8213   3
  -6   7   8 682.334 39.1411   2
  -6  -1  -8 609.344 31.0777   1
  -1   7  -8 735.622 34.7222   4
  -1   7  -8 763.500 39.3367   3
  -6   7   9 142.326 18.8251   2
  -6  -1  -9 122.467 13.9137   1
  -1   7  -9 142.583 15.8841   4
  -1   7  -9 121.158 16.8470   3
  -6   7  10 101.818 16.1773   2
  -6  -1 -10 94.9736 12.8352   1
  -1   7 -10 110.119 15.1250   4
  -1   7 -10 102.096 16.2575   3
  -6   7  11 5.29485 9.70080   2
  -6  -1 -11 0.97078 5.42031   1
  -1   7 -11-0.32707 6.80173   4
  -1   7 -11 8.59898 8.67651   3
  -6   7  12 2.53745 8.40666   2
  -6  -1 -12 3.83978 5.87779   1
  -1   7 -12 11.6999 8.46343   4
  -1   7 -12-3.27202 10.0257   3
  -6   7  13 223.447 23.2605   2
  -1   7 -13 297.341 24.3780   4
  -6  -1 -13 282.117 22.7238   1
  -6   7  14 384.933 30.7105   2
  -1   7 -14 445.387 30.7720   4
  -6  -1 -14 396.030 27.4527   1
  -6   7  15 30.3320 11.5499   2
  -1   7 -15 40.0337 12.7284   4
  -6  -1 -15 22.6957 9.04695   1
  -6   7  16 78.4853 15.8237   2
  -1   7 -16 92.2805 15.8865   4
  -6  -1 -16 87.4364 14.3098   1
  -6   7  17 0.46059 7.66810   2
  -1   7 -17-11.5338 9.58416   4
  -6  -1 -17-1.89139 6.76369   1
  -6   7  18-2.79737 7.62632   2
  -1   7 -18 9.64441 9.02805   4
  -6  -1 -18-5.43037 7.59119   1
  -6   7  19 161.478 20.7514   2
  -6  -1 -19 165.055 20.2869   1
  -1   7 -19 167.542 21.8780   4
  -6  -1 -20 166.520 20.7396   1
  -1   7 -20 151.520 21.7164   4
  -6  -1 -21 7.58168 7.79729   1
  -1   7 -21 2.65445 10.4498   4
  -6  -1 -22 31.0112 10.9478   1
  -1   7 -22 69.2855 17.1785   4
  -6  -1 -23 5.01546 8.44336   1
  -1   7 -23-4.08230 9.77709   4
  -6  -1 -24 10.6454 9.51069   1
  -1   7 -24-5.49591 9.56943   4
  -7   7 -24 37.2660 12.8476   1
   7   0 -24-6.23633 8.20931   4
  -7   7 -23 10.2547 9.96405   1
   0  -7 -23 17.3599 9.44233   1
   7   0 -23 4.66123 7.04848   4
   0   7  23 13.3974 11.8499   3
  -7   7 -22 91.2196 17.8077   1
   0  -7 -22 76.4923 15.8442   1
   7   0 -22 79.9139 16.5024   4
   0   7  22 95.2432 18.8158   3
   0  -7 -21 5.01040 10.3581   1
  -7   7 -21-20.4073 10.5520   1
   7   0 -21 16.4902 9.17568   4
   0   7  21-6.55583 9.88957   3
  -7   7 -20 35.9639 13.0162   1
   0  -7 -20 48.0485 12.3345   1
   7   0 -20 60.9645 14.1446   4
   0   7  20 55.8871 14.2418   3
  -7   0  19 206.192 23.6219   2
  -7   7 -19 209.417 24.3022   1
   0  -7 -19 210.542 22.8328   1
   7   0 -19 184.451 21.7244   4
   0   7  19 191.288 22.5484   3
  -7   0  18 1.03179 8.03523   2
  -7   7 -18-2.87712 9.53206   1
   0  -7 -18 14.1465 10.9719   1
   7   0 -18 14.7692 8.53551   4
   0   7  18-0.88930 7.91851   3
  -7   0  17 54.9729 12.6380   2
  -7   7 -17 55.1349 14.2915   1
   0  -7 -17 58.6318 13.7409   1
   7   0 -17 52.9392 12.1499   4
   0   7  17 29.1646 9.68616   3
  -7   0  16 101.037 16.3412   2
  -7   7 -16 106.037 17.4247   1
   0  -7 -16 100.301 15.7603   1
   7   0 -16 97.9595 15.6923   4
   0   7  16 81.0124 15.0936   3
  -7   0  15 65.4068 14.1736   2
  -7   7 -15 39.9550 13.0689   1
   0  -7 -15 57.5889 13.0408   1
   7   0 -15 22.5569 8.99436   4
   0   7  15 36.6333 12.2574   3
  -7   0  14 61.0239 14.3036   2
  -7   7 -14 37.5057 12.6808   1
   7   0 -14 42.3879 10.9704   4
   0   7  14 46.8074 11.3502   3
  -7   0  13 249.367 24.2900   2
  -7   7 -13 296.363 26.9742   1
   7   0 -13 267.526 23.8946   4
   0   7  13 249.279 22.4602   3
  -7   0  12 34.5907 12.3098   2
  -7   7 -12 44.8466 14.1613   1
   7   0 -12 16.8632 9.61288   4
   0   7  12 19.3934 10.0680   3
  -7   0  11 89.9426 15.4973   2
  -7   7 -11 75.1861 13.9461   1
   7   0 -11 78.9200 13.9433   4
   0   7  11 96.6711 14.8224   3
  -7   0  10 102.551 15.6381   2
  -7   7 -10 144.976 18.8054   1
   7   0 -10 121.788 16.4045   4
   0   7  10 122.885 15.5042   3
  -7   0   9 229.814 21.7031   2
  -7   7  -9 239.582 19.8356   2
  -7   7  -9 232.159 22.4711   1
   7   0  -9 220.903 20.7819   4
   0   7   9 198.171 19.7540   3
  -7   7  -8 80.6868 13.0710   2
  -7   0   8 71.3529 13.6727   2
  -7   7  -8 95.8212 16.0348   1
   7   0  -8 91.9015 14.2944   4
   0   7   8 66.5686 12.1401   3
  -7   7  -7 143.428 16.0925   2
  -7   0   7 158.182 18.4858   2
  -7   7  -7 155.306 18.6470   1
   7   0  -7 157.536 17.3329   4
   0   7   7 164.943 17.5720   3
  -7   0   6 34.2243 10.5169   2
  -7   7  -6 35.4426 10.3993   2
  -7   7  -6 44.3889 11.7312   1
   7   0  -6 40.3929 10.1944   4
   0   7   6 49.6470 11.2683   3
  -7   7  -5 68.1513 12.2010   2
  -7   0   5 84.3786 14.1755   2
  -7   7  -5 76.9903 13.8603   1
   7   0  -5 80.5592 13.4085   4
   0   7   5 70.2065 12.4094   3
  -7   0   4 41.4254 12.0774   2
  -7   7  -4 53.2393 11.7002   2
  -7   7  -4 43.4524 11.9882   1
   7   0  -4 28.4074 10.2560   4
   0   7   4 58.4995 11.8260   3
  -7   7  -3 326.086 24.2571   2
  -7   0   3 339.014 25.0625   2
  -7   7  -3 321.965 25.2144   1
   7   0  -3 347.652 24.7563   4
   0   7   3 348.072 24.8902   3
  -7   7  -2 9.17513 8.09797   2
  -7   0   2 9.30345 8.93381   2
  -7   7  -2 5.12794 8.43382   1
   7   0  -2 7.56986 8.94203   4
   0   7   2 10.1375 9.63084   3
  -7   0   1 85.6552 13.5251   2
  -7   7  -1 99.8576 14.4984   2
  -7   7  -1 93.1054 14.2219   1
   7   0  -1 115.592 15.5180   4
   0   7   1 84.7924 13.3211   3
  -7   7   0 43.9119 11.9081   2
  -7   0   0 39.2145 10.2204   2
  -7   7   0 46.3972 10.9872   1
   7   0   0 42.4137 10.8542   4
   0   7   0 65.0809 11.7661   3
  -7   7   1 26.2247 10.7189   2
  -7   0  -1 34.9379 10.0312   2
  -7   7   1 55.8102 11.0071   1
   0   7  -1 32.7883 6.39526   4
   0   7  -1 47.4449 11.3769   3
  -7   7   2-9.71541 9.23326   2
  -7   0  -2 8.18808 7.92880   2
   0   7  -2 8.61751 5.97297   4
   0   7  -2-8.52374 8.04216   3
  -7   0  -3 354.426 24.3359   2
  -7   7   3 338.387 26.5852   2
   0   7  -3 298.782 19.5617   4
   0   7  -3 340.674 25.1654   3
  -7   7   4 3.56318 8.22742   2
  -7   0  -4 36.0282 10.9351   2
  -7   0  -4 61.7834 9.76093   1
   0   7  -4 37.8390 8.32301   4
   0   7  -4 55.5904 12.5093   3
  -7   7   5 60.7225 13.2896   2
  -7   0  -5 76.1920 11.8471   2
  -7   0  -5 71.2040 10.6884   1
   0   7  -5 55.6572 10.3993   4
   0   7  -5 64.0609 13.4003   3
  -7   7   6 27.1548 10.9183   2
  -7   0  -6 35.5609 9.10725   2
  -7   0  -6 22.4942 7.21300   1
   0   7  -6 30.5174 8.57449   4
   0   7  -6 37.0890 10.7578   3
  -7   7   7 7.44498 9.33916   2
  -7   0  -7-7.04234 7.31766   2
  -7   0  -7 6.61858 6.25974   1
   0   7  -7 4.85548 7.32055   4
   0   7  -7-4.75361 8.78798   3
  -7   7   8 21.9184 10.8314   2
  -7   0  -8 9.53849 7.57971   2
  -7   0  -8 19.5233 8.45189   1
   0   7  -8 16.7133 7.78990   4
   0   7  -8 15.4348 8.21337   3
  -7   7   9 262.003 25.7385   2
  -7   0  -9 274.162 20.9303   2
  -7   0  -9 234.960 20.4647   1
   0   7  -9 233.285 20.2446   4
   0   7  -9 266.515 24.5630   3
  -7   7  10 27.9525 11.4977   2
  -7   0 -10 93.8124 12.6354   2
  -7   0 -10 88.2023 13.3960   1
   0   7 -10 69.6002 13.6683   4
   0   7 -10 86.6606 16.0461   3
  -7   7  11 6.89701 10.2367   2
  -7   0 -11-0.60446 6.05712   2
  -7   0 -11 7.52311 7.03603   1
   0   7 -11-2.68805 7.81042   4
   0   7 -11 6.45461 8.09992   3
  -7   7  12 3.46654 8.71346   2
  -7   0 -12 7.47185 6.30502   1
   0   7 -12 28.6093 10.9539   4
   0   7 -12 23.6268 11.4042   3
  -7   7  13 26.9320 11.9638   2
  -7   0 -13 18.0896 8.01640   1
   0   7 -13 11.4140 9.47394   4
   0   7 -13 16.5771 10.3470   3
  -7   7  14 0.71763 9.57108   2
   0   7 -14 9.20891 10.1711   4
  -7   0 -14 9.71682 7.32798   1
  -7   7  15 65.5213 14.7527   2
   0   7 -15 71.2619 14.0809   4
  -7   0 -15 83.9377 14.9663   1
  -7   7  16 68.3057 15.1382   2
   0   7 -16 72.5484 15.3292   4
  -7   0 -16 91.6578 16.0711   1
  -7   7  17 3.66751 8.56413   2
   0   7 -17 6.78465 9.21792   4
  -7   0 -17 14.5681 8.51114   1
  -7   7  18-13.8569 11.6084   2
   0   7 -18-0.82840 8.12325   4
  -7   0 -18-9.76683 9.09011   1
  -7   7  19 37.0108 11.8973   2
   0   7 -19 45.0142 12.2352   4
  -7   0 -19 61.8449 14.5011   1
  -7   7  20-5.09620 7.82611   2
  -7   0 -20 7.88953 9.56332   1
   0   7 -20 3.74613 8.70914   4
  -7   0 -21 2.70322 7.28464   1
   0   7 -21 12.4142 10.1793   4
  -7   0 -22 40.0496 12.6133   1
   0   7 -22 49.8575 14.1076   4
  -7   0 -23-18.7972 10.2288   1
   0   7 -23 11.9266 10.8215   4
  -8   7 -22 8.04467 9.72633   1
   1  -8 -22 6.22563 9.96128   1
   7   1 -22 32.6394 13.4101   4
   1  -8 -21 24.1597 13.2074   1
  -8   7 -21 4.51372 9.11104   1
   7   1 -21 2.32258 7.96557   4
   1   7  21 18.1191 11.5572   3
  -8   7 -20-6.37056 9.09257   1
   1  -8 -20 6.90848 8.41530   1
   7   1 -20-3.11815 7.92364   4
   1   7  20 2.80881 8.63902   3
  -8   1  19 7.86991 8.61003   2
  -8   7 -19 7.33190 9.41841   1
   1  -8 -19 24.8134 11.6193   1
   7   1 -19 14.8613 9.49778   4
   1   7  19 4.40508 8.13985   3
  -8   1  18 55.4001 14.0129   2
   1  -8 -18 70.7232 14.8054   1
  -8   7 -18 65.3628 15.9616   1
   7   1 -18 55.6369 13.7799   4
   1   7  18 56.1788 14.1914   3
  -8   1  17 20.5107 12.8454   2
  -8   7 -17 10.6740 9.26640   1
   7   1 -17 8.43866 9.04057   4
   1   7  17 15.5539 9.62842   3
  -8   1  16 22.3616 10.8192   2
  -8   7 -16 30.7216 12.0993   1
   7   1 -16 28.4866 10.8159   4
   1   7  16 20.4885 10.2210   3
  -8   1  15 6.62493 8.90271   2
  -8   7 -15 14.8514 9.48499   1
   7   1 -15-16.8426 9.52785   4
   1   7  15-1.58704 7.16769   3
  -8   1  14 21.0515 11.7206   2
  -8   7 -14 22.9556 11.8996   1
   7   1 -14 19.5264 9.06756   4
   1   7  14 16.4461 9.07903   3
  -8   1  13 12.8776 11.5729   2
  -8   7 -13 24.1574 10.9619   1
   7   1 -13 17.7289 9.81966   4
   1   7  13-1.87879 7.38429   3
  -8   1  12 146.064 20.1653   2
  -8   7 -12 185.484 22.5038   1
   7   1 -12 136.808 18.0104   4
   1   7  12 155.631 18.6288   3
  -8   1  11 0.64704 8.53802   2
  -8   7 -11 17.5561 11.4823   1
   7   1 -11-5.18415 8.02084   4
   1   7  11 2.33361 7.41553   3
  -8   1  10 6.31573 8.45596   2
  -8   7 -10 10.2446 10.4382   1
   7   1 -10 7.96264 8.34024   4
   1   7  10-4.00690 7.91151   3
  -8   1   9 6.89077 9.55289   2
  -8   7  -9 10.2719 7.16101   2
  -8   7  -9 10.3194 9.54345   1
   7   1  -9 18.5645 9.61576   4
   1   7   9 4.83128 6.50998   3
  -8   1   8 66.8198 13.7814   2
  -8   7  -8 52.7860 11.1442   2
  -8   7  -8 74.8518 14.2850   1
   7   1  -8 57.0782 13.1146   4
   1   7   8 46.6133 10.9108   3
  -8   1   7 44.5960 12.1329   2
  -8   7  -7 28.6808 9.07141   2
  -8   7  -7 16.4667 9.95053   1
   7   1  -7 27.0859 9.70822   4
   1   7   7 30.0079 10.6917   3
  -8   7  -6 556.456 32.4016   2
  -8   1   6 550.612 35.1395   2
  -8   7  -6 581.004 35.7302   1
   7   1  -6 511.541 32.5384   4
   1   7   6 509.590 31.7466   3
  -8   7  -5 20.8936 9.51948   2
  -8   1   5 32.2300 12.6370   2
  -8   7  -5 14.2579 8.86873   1
   7   1  -5 10.4805 7.84916   4
   1   7   5 22.1799 9.09714   3
  -8   7  -4 31.5403 10.5669   2
  -8   1   4 33.3637 12.0132   2
  -8   7  -4 16.0160 9.18325   1
   7   1  -4 23.4203 9.43344   4
   1   7   4 4.29302 6.60719   3
  -8   7  -3-5.00124 7.09798   2
  -8   1   3 3.68832 7.83852   2
  -8   7  -3-1.24298 7.75021   1
   7   1  -3-9.31991 8.69361   4
   1   7   3-7.71956 6.74615   3
  -8   7  -2 80.4480 13.7825   2
  -8   1   2 53.1498 12.2102   2
  -8   7  -2 69.0463 13.0475   1
   7   1  -2 61.0857 11.7974   4
   1   7   2 66.1207 12.3379   3
  -8   7  -1 100.080 15.6528   2
  -8   1   1 85.0309 14.1006   2
  -8   7  -1 74.1490 13.4593   1
   7   1  -1 104.392 14.7707   4
   1   7   1 92.1076 14.4473   3
  -8   7   0 884.325 44.4502   2
  -8   1   0 872.952 41.9520   2
  -8   7   0 833.898 42.0316   1
   7   1   0 850.325 40.4830   4
   1   7   0 876.908 42.8632   3
  -8   7   1 79.8782 14.5417   2
  -8   1  -1 73.4640 13.5110   2
  -8   7   1 77.3613 13.3268   1
   7   1   1 68.6222 13.1655   4
   1   7  -1 56.5838 8.73792   4
   1   7  -1 59.6550 12.4432   3
  -8   7   2 40.9529 12.1872   2
  -8   1  -2 48.7659 12.1057   2
   1   7  -2 42.4254 8.34590   4
   7   1   2 63.7514 12.2240   4
   1   7  -2 40.3356 10.1630   3
  -8   7   3 1.54268 8.17651   2
  -8   1  -3 0.56514 7.26582   2
   7   1   3 15.5556 9.65457   4
   1   7  -3-1.42428 5.46166   4
   1   7  -3 2.13153 8.72927   3
  -8   7   4 56.6133 12.5733   2
  -8   1  -4 49.0223 11.1776   2
  -8   1  -4 52.5845 9.86619   1
   1   7  -4 52.4234 10.2545   4
   1   7  -4 58.9240 12.1289   3
  -8   7   5 135.610 18.8039   2
  -8   1  -5 129.270 15.6388   2
  -8   1  -5 151.638 15.8157   1
   1   7  -5 141.306 15.5265   4
   1   7  -5 136.705 17.6416   3
  -8   7   6 791.366 44.9455   2
  -8   1  -6 735.334 37.1113   2
  -8   1  -6 787.861 37.9952   1
   1   7  -6 796.500 37.5035   4
   1   7  -6 781.175 42.3806   3
  -8   7   7 94.4833 16.3916   2
  -8   1  -7 113.287 14.6650   2
  -8   1  -7 99.3418 14.0102   1
   1   7  -7 86.6013 13.1630   4
   1   7  -7 94.5263 15.5729   3
  -8   7   8 82.7302 15.2975   2
  -8   1  -8 64.7613 11.9610   2
  -8   1  -8 69.1129 11.9741   1
   1   7  -8 87.7803 13.4147   4
   1   7  -8 74.7359 14.3605   3
  -8   1  -9 25.5987 9.93485   2
  -8   7   9 13.1328 11.1921   2
  -8   1  -9-1.87543 6.68934   1
   1   7  -9 16.9566 9.06058   4
   1   7  -9 24.5960 12.1902   3
  -8   1 -10 37.5969 10.1119   2
  -8   7  10 25.7953 11.7104   2
  -8   1 -10 22.4724 8.64281   1
   1   7 -10 21.0003 9.39569   4
   1   7 -10 26.4071 12.1405   3
  -8   7  11 71.2962 16.0969   2
  -8   1 -11 94.5607 15.1312   1
   1   7 -11 84.2140 14.7244   4
   1   7 -11 94.7323 17.1471   3
  -8   7  12 327.376 30.3063   2
  -8   1 -12 330.187 27.1347   1
   1   7 -12 345.759 27.6841   4
   1   7 -12 359.283 31.3991   3
  -8   7  13 37.6889 13.4976   2
  -8   1 -13 35.4833 11.2079   1
   1   7 -13 43.2342 12.3554   4
   1   7 -13 38.2836 12.5233   3
  -8   7  14 69.9583 16.5857   2
   1   7 -14 75.0590 14.3233   4
  -8   1 -14 63.3835 13.4254   1
  -8   7  15 7.12689 11.4869   2
   1   7 -15 11.9114 9.65258   4
  -8   1 -15 19.1182 10.6869   1
  -8   7  16 2.32919 8.89406   2
   1   7 -16-0.80860 7.38523   4
  -8   1 -16 18.2734 9.66665   1
  -8   7  17 63.5073 14.7977   2
   1   7 -17 55.5862 13.7172   4
  -8   1 -17 55.1109 13.1467   1
  -8   7  18 106.553 19.2535   2
   1   7 -18 71.9584 15.6402   4
  -8   1 -18 86.3483 16.1488   1
  -8   7  19 3.70145 8.20958   2
   1   7 -19 14.0261 9.77897   4
  -8   1 -19 4.81026 7.95699   1
  -8   7  20 39.9420 14.0787   2
  -8   1 -20 18.7121 10.4618   1
   1   7 -20 16.0420 9.74168   4
  -8   1 -21 1.12049 8.32538   1
   1   7 -21 26.4327 12.9686   4
  -8   1 -22 10.9287 11.0158   1
   1   7 -22 16.1190 12.2681   4
  -9   2  20-8.06838 11.7912   2
  -9   7 -20 9.33280 10.8859   1
   7   2 -20 5.98483 8.95540   4
   2   7  20 12.6045 9.81680   3
  -9   2  19 44.0620 15.0391   2
  -9   7 -19 34.8104 13.6225   1
   7   2 -19 29.7104 11.8047   4
   2   7  19 21.2720 10.0579   3
  -9   2  18 13.5469 10.1602   2
  -9   7 -18 52.0684 15.2180   1
   7   2 -18 48.7763 13.3787   4
   2   7  18 27.5230 11.4976   3
  -9   2  17 28.4971 13.1887   2
  -9   7 -17-1.70042 9.93798   1
   7   2 -17 18.7971 11.6155   4
   2   7  17 14.1846 9.19833   3
  -9   2  16 77.8070 17.5714   2
  -9   7 -16 68.0294 16.2864   1
   7   2 -16 64.2737 14.5019   4
   2   7  16 73.1214 14.5956   3
  -9   2  15 176.658 23.2827   2
  -9   7 -15 173.686 23.2290   1
   7   2 -15 135.087 19.4691   4
   2   7  15 150.877 19.7539   3
  -9   2  14 18.8377 11.4689   2
  -9   7 -14-7.32336 10.4247   1
   7   2 -14 28.1983 10.9367   4
   2   7  14 13.9938 9.46498   3
  -9   2  13 48.5863 13.6593   2
  -9   7 -13 62.9705 15.7651   1
   7   2 -13 55.8287 13.9701   4
   2   7  13 47.0447 11.9173   3
  -9   2  12 29.7439 12.3229   2
  -9   7 -12 36.3268 12.1334   1
   7   2 -12 34.1023 11.4972   4
   2   7  12 45.1359 12.5353   3
  -9   2  11 113.393 18.9900   2
  -9   7 -11 129.078 19.6028   1
   7   2 -11 111.258 17.4274   4
   2   7  11 117.124 17.1372   3
  -9   2  10 87.7638 17.2113   2
  -9   7 -10 100.662 17.4580   1
   7   2 -10 103.387 16.2317   4
   2   7  10 103.970 16.0869   3
  -9   2   9 144.013 19.9410   2
  -9   7  -9 129.642 19.0652   1
   7   2  -9 169.859 20.3492   4
   2   7   9 137.843 17.8324   3
  -9   7  -8 32.0071 10.9169   2
  -9   2   8 33.2011 12.4550   2
  -9   7  -8 15.2128 9.80616   1
   7   2  -8 20.9005 9.63167   4
   2   7   8 26.8087 10.0783   3
  -9   7  -7 91.9933 16.2982   2
  -9   2   7 59.8234 14.4157   2
  -9   7  -7 47.6660 13.4128   1
   7   2  -7 54.4039 12.9131   4
   2   7   7 73.3950 13.6295   3
  -9   7  -6 16.0452 9.81151   2
  -9   2   6 9.63606 9.10045   2
  -9   7  -6 48.0378 12.8740   1
   7   2  -6 26.8065 10.3290   4
   2   7   6 31.0517 10.1732   3
  -9   7  -5 224.973 22.3951   2
  -9   2   5 175.485 20.6487   2
  -9   7  -5 209.572 22.2773   1
   7   2  -5 222.429 21.4171   4
   2   7   5 163.012 18.5743   3
  -9   7  -4 66.4607 13.5009   2
  -9   2   4 48.9764 12.9595   2
  -9   7  -4 65.7715 14.2023   1
   7   2  -4 87.3141 15.0046   4
   2   7   4 60.7625 13.3246   3
  -9   7  -3 54.4707 13.3034   2
  -9   2   3 79.3591 15.1154   2
  -9   7  -3 92.3161 15.5042   1
   7   2  -3 67.8019 13.2071   4
   2   7   3 85.3374 13.6174   3
  -9   7  -2 62.2010 14.8208   2
  -9   2   2 45.7848 11.9936   2
  -9   7  -2 61.2534 14.3574   1
   7   2  -2 33.5491 9.91135   4
   2   7   2 42.2717 11.5218   3
  -9   7  -1 18.0707 8.17669   2
  -9   2   1 70.3738 14.7419   2
  -9   7  -1 24.7517 9.34830   1
   7   2  -1 40.4420 11.2873   4
   2   7   1 43.5394 11.3675   3
  -9   7   0-3.58864 9.56382   2
  -9   2   0 16.6378 10.3260   2
  -9   7   0 14.6410 10.4334   1
   7   2   0 11.7891 8.85432   4
   2   7   0 2.63371 7.47166   3
  -9   7   1 151.173 19.3811   2
  -9   2  -1 175.860 20.0484   2
  -9   7   1 161.822 19.0359   1
   7   2   1 152.745 17.4333   4
   2   7  -1 156.364 18.8692   3
  -9   7   2 11.4933 10.5123   2
  -9   2  -2 21.4734 10.3225   2
   7   2   2 20.8930 9.49883   4
   2   7  -2 35.7715 8.94737   4
   2   7  -2 0.20118 7.70142   3
  -9   7   3 51.2229 13.6474   2
  -9   2  -3 48.4004 11.3102   2
   7   2   3 37.7313 10.9912   4
   2   7  -3 52.7549 10.9660   4
   2   7  -3 28.4058 10.0931   3
  -9   7   4 47.7992 14.1422   2
  -9   2  -4 42.2300 12.6243   2
   2   7  -4 49.8148 10.6481   4
   7   2   4 28.7002 9.19265   4
   2   7  -4 57.6761 13.4571   3
  -9   7   5 20.6828 12.8480   2
  -9   2  -5 17.3582 10.3771   2
  -9   2  -5 9.42712 7.67966   1
   7   2   5 7.67156 8.76398   4
   2   7  -5 9.74154 7.25887   4
   2   7  -5 1.28091 7.64778   3
  -9   7   6 8.46831 11.2530   2
  -9   2  -6 2.88145 9.10652   2
  -9   2  -6-3.16694 6.94189   1
   2   7  -6 1.98725 8.28634   4
   7   2   6-7.79998 8.05636   4
   2   7  -6-10.8754 9.40447   3
  -9   7   7 118.652 19.6173   2
  -9   2  -7 129.888 17.4182   2
  -9   2  -7 138.313 17.4352   1
   7   2   7 115.556 16.7061   4
   2   7  -7 114.983 15.7198   4
   2   7  -7 114.256 17.3015   3
  -9   7   8 4.31120 9.64922   2
  -9   2  -8 37.5499 12.5646   2
  -9   2  -8 53.0363 11.7850   1
   2   7  -8-4.16478 8.58342   4
   2   7  -8 15.8124 10.5421   3
   7   2   8 32.4489 12.2767   4
  -9   7   9 1.94835 10.2711   2
  -9   2  -9-0.08356 7.78852   2
  -9   2  -9 8.75541 7.74458   1
   2   7  -9 9.70951 10.2260   3
  -9   7  10 11.1665 9.97764   2
  -9   2 -10 21.1740 10.1594   1
   2   7 -10 16.4468 9.98885   4
   2   7 -10 18.3179 9.86595   3
  -9   7  11 11.5324 11.0003   2
  -9   2 -11 8.22094 8.01740   1
   2   7 -11 28.7160 12.1439   4
   2   7 -11 3.89729 8.48542   3
  -9   7  12 15.8181 12.6407   2
  -9   2 -12-6.76253 9.14362   1
   2   7 -12 4.21936 8.74549   4
   2   7 -12-4.19190 9.20528   3
  -9   7  13 61.7181 16.3521   2
  -9   2 -13 68.8420 14.6357   1
   2   7 -13 58.1660 13.3680   4
   2   7 -13 50.3254 14.6015   3
  -9   7  14 50.0505 14.7745   2
   2   7 -14 54.9455 13.5004   4
  -9   2 -14 61.2226 14.3562   1
  -9   7  15 4.26925 10.0475   2
   2   7 -15-0.93503 7.53684   4
  -9   2 -15-6.52722 8.71719   1
  -9   7  16 17.6790 10.5390   2
   2   7 -16 7.55761 7.83164   4
  -9   2 -16 50.1197 14.2783   1
  -9   7  17 18.3209 13.7148   2
   2   7 -17 20.8442 11.1350   4
  -9   2 -17 1.32366 9.14566   1
  -9   7  18 2.79404 11.0400   2
   2   7 -18-3.18047 10.3905   4
  -9   2 -18 4.52230 9.12147   1
   2   7 -19-13.8856 10.8564   4
  -9   2 -19-9.51695 10.0944   1
  -9   7  20 38.5712 15.0566   2
   2   7 -20 5.65649 8.92099   4
  -9   2 -20 42.7981 14.0289   1
 -10   3  19 11.1684 12.8145   2
 -10   3  18 21.9789 11.3663   2
   3   7  18-0.13298 7.49148   3
 -10   3  17-8.73393 10.2112   2
 -10   7 -17 3.19636 9.27786   1
   7   3 -17-4.81634 8.69993   4
   3   7  17-13.9032 8.87913   3
 -10   3  16 16.3300 10.8595   2
 -10   7 -16-4.15319 9.16436   1
   7   3 -16 23.7701 11.3745   4
   3   7  16-1.61990 8.65913   3
 -10   3  15 4.23804 9.60569   2
 -10   7 -15 0.14431 9.36557   1
   7   3 -15 2.27189 10.5185   4
   3   7  15-8.82491 7.93999   3
 -10   3  14 83.0405 17.5064   2
 -10   7 -14 67.8359 15.8567   1
   7   3 -14 74.4592 16.3682   4
   3   7  14 66.0157 13.6216   3
 -10   3  13 22.9031 11.3758   2
 -10   7 -13 24.5332 11.0032   1
   7   3 -13 28.9915 11.9787   4
   3   7  13 18.3632 8.55441   3
 -10   3  12 8.11902 8.55540   2
 -10   7 -12 15.8909 11.3673   1
   7   3 -12 20.8729 10.1501   4
   3   7  12 0.22382 7.85153   3
 -10   3  11-9.89384 11.4980   2
 -10   7 -11 0.52719 9.07543   1
   7   3 -11-4.39407 9.60812   4
   3   7  11 2.95385 7.57595   3
 -10   3  10 58.7477 14.9526   2
 -10   7 -10 52.7928 13.7190   1
   7   3 -10 38.7807 12.1132   4
   3   7  10 34.5559 10.4960   3
 -10   3   9 11.4452 10.0481   2
 -10   7  -9 8.21144 8.61796   1
   7   3  -9 4.41663 8.32106   4
   3   7   9 5.52877 8.13742   3
 -10   3   8 175.384 22.3992   2
 -10   7  -8 182.604 22.2356   1
   7   3  -8 168.111 20.2973   4
   3   7   8 139.950 18.5761   3
 -10   3   7 30.6641 12.7741   2
 -10   7  -7 24.5003 13.3892   2
 -10   7  -7-4.80622 9.60547   1
   7   3  -7 26.9441 10.6567   4
   3   7   7 8.60696 8.52076   3
 -10   3   6 6.47824 9.24739   2
 -10   7  -6 3.81137 10.7791   2
 -10   7  -6 2.79255 8.47863   1
   7   3  -6-0.40537 7.64438   4
   3   7   6 1.25293 8.45292   3
 -10   3   5-1.26748 9.30962   2
 -10   7  -5 34.8496 13.9219   2
 -10   7  -5 10.4608 9.38266   1
   7   3  -5 5.55708 9.24353   4
   3   7   5-0.51933 7.86434   3
 -10   3   4 48.8212 13.6383   2
 -10   7  -4 73.1620 15.5078   2
 -10   7  -4 52.3553 12.9056   1
   7   3  -4 81.5931 14.9540   4
   3   7   4 43.5477 11.4072   3
 -10   3   3-1.55259 8.95761   2
 -10   7  -3 28.0977 13.0210   2
 -10   7  -3 10.2619 8.26481   1
   7   3  -3 16.8188 10.1901   4
   3   7   3 27.0413 8.89442   3
 -10   7  -2 403.744 32.0139   2
 -10   3   2 416.566 31.7589   2
 -10   7  -2 379.597 30.7244   1
   7   3  -2 330.858 26.8835   4
   3   7   2 376.280 29.5680   3
 -10   3   1 6.03423 9.46034   2
 -10   7  -1-7.63156 10.5311   2
 -10   7  -1 3.10342 8.36644   1
   7   3  -1-2.92940 9.00790   4
   3   7   1 5.33718 7.79379   3
 -10   3   0 39.1957 13.1895   2
 -10   7   0 27.1233 10.9719   2
 -10   7   0 38.7815 11.6440   1
   7   3   0 42.3887 12.7941   4
   3   7   0 16.4534 8.69567   3
 -10   3  -1 22.2997 10.7151   2
 -10   7   1 15.1508 11.9800   2
 -10   7   1 11.1929 9.38469   1
   7   3   1-3.26364 8.82017   4
   3   7  -1-6.12059 8.68212   3
 -10   3  -2 34.0507 12.8233   2
 -10   7   2 36.5720 12.4882   2
   7   3   2 23.1514 10.6634   4
   3   7  -2 19.4595 8.89764   3
 -10   3  -3 35.5468 11.6234   2
 -10   7   3 35.3589 13.4851   2
   7   3   3 15.0471 9.31641   4
   3   7  -3 46.0908 11.8953   4
   3   7  -3 26.8052 10.1728   3
 -10   7   4 305.371 29.4109   2
 -10   3  -4 346.215 27.0870   2
   3   7  -4 333.258 25.1054   4
   7   3   4 279.680 24.4171   4
   3   7  -4 331.896 29.0202   3
 -10   3  -5 5.54684 8.88050   2
 -10   7   5 18.3367 10.1485   2
 -10   3  -5 1.77400 6.97502   1
   3   7  -5 13.5666 10.3376   4
   7   3   5 24.3363 11.2737   4
   3   7  -5 1.53676 8.64965   3
 -10   3  -6 48.6321 13.7308   2
 -10   7   6 54.4026 15.7573   2
 -10   3  -6 47.3192 11.3360   1
   7   3   6 29.7571 11.5850   4
   3   7  -6 51.1288 12.8943   4
   3   7  -6 44.8242 12.3652   3
 -10   3  -7 15.5388 10.8933   2
 -10   7   7-2.16114 9.30691   2
 -10   3  -7 5.68329 6.85888   1
   7   3   7 9.23750 9.99161   4
   3   7  -7 16.5215 11.1094   4
   3   7  -7 0.12487 8.89717   3
 -10   3  -8 43.8606 12.6013   2
 -10   7   8 14.9221 11.6046   2
 -10   3  -8 3.59965 7.18583   1
   3   7  -8 5.72404 7.15429   4
   3   7  -8 12.7946 9.63872   3
 -10   7   9 21.8320 13.0676   2
 -10   3  -9 6.10043 8.87652   1
   3   7  -9 19.3351 8.68059   4
   3   7  -9 16.0111 11.3663   3
 -10   7  10 128.911 22.0399   2
 -10   3 -10 159.906 21.3876   1
   3   7 -10 139.854 18.1721   4
   3   7 -10 146.840 21.7327   3
 -10   7  11 10.0755 11.9084   2
 -10   3 -11 15.8036 10.6173   1
   3   7 -11 8.24160 8.90997   4
   3   7 -11-0.14260 9.88799   3
 -10   7  12 40.2954 14.9471   2
 -10   3 -12 27.1811 11.6680   1
   3   7 -12 49.7056 13.3790   4
   3   7 -12 45.0724 14.7290   3
 -10   7  13 2.47814 11.1876   2
 -10   3 -13 3.39398 9.28882   1
   3   7 -13 12.8641 9.54051   4
   3   7 -13 18.1205 12.3059   3
 -10   7  14 9.33994 12.4561   2
   3   7 -14-8.31546 10.1018   4
 -10   3 -14 8.92733 9.07772   1
 -10   7  15-9.04689 12.2004   2
   3   7 -15 1.50261 8.11057   4
 -10   3 -15 12.0028 9.46809   1
 -10   7  16 52.9200 17.4038   2
   3   7 -16 61.3123 16.1668   4
 -10   3 -16 83.8168 17.1199   1
 -10   7  17 16.2079 12.8672   2
   3   7 -17 9.48260 9.93602   4
 -10   3 -17 14.0987 11.0743   1
 -10   7  18 7.97168 11.9684   2
   3   7 -18 31.3761 12.1800   4
 -10   3 -18 17.3884 11.4898   1
 -10   7  19-7.22534 10.5864   2
   4   7  15-8.84710 9.35192   3
 -11   4  14 26.5174 13.1899   2
 -11   7 -14 2.58081 9.26859   1
   7   4 -14 18.6525 10.3670   4
   4   7  14 26.5816 11.7909   3
 -11   4  13 1.41837 9.08580   2
 -11   7 -13 7.28575 9.21527   1
   7   4 -13 24.5737 12.0480   4
   4   7  13 26.1112 10.5373   3
 -11   4  12 89.6395 18.3054   2
 -11   7 -12 69.6174 17.3719   1
   7   4 -12 85.6107 16.2189   4
   4   7  12 56.9037 13.5759   3
 -11   4  11 68.5489 16.0647   2
 -11   7 -11 47.3850 14.5252   1
   7   4 -11 72.9784 14.9489   4
   4   7  11 55.4347 13.4430   3
 -11   4  10-7.88114 10.9139   2
 -11   7 -10 17.4882 11.8582   1
   7   4 -10 14.1528 9.52022   4
   4   7  10 9.45292 8.75413   3
 -11   4   9 21.8705 11.2677   2
 -11   7  -9 63.8088 15.1649   1
   7   4  -9 43.1758 12.7989   4
   4   7   9 37.6356 12.3611   3
 -11   4   8 32.5044 13.6759   2
 -11   7  -8 34.1780 12.1798   1
   7   4  -8 1.57830 7.89377   4
   4   7   8 14.5336 7.64323   3
 -11   4   7 60.9713 16.8708   2
 -11   7  -7 50.1386 13.8459   1
   7   4  -7 58.7747 13.8037   4
   4   7   7 49.7544 13.1558   3
 -11   4   6 78.8884 17.0753   2
 -11   7  -6 92.7099 16.9502   2
 -11   7  -6 111.629 19.2290   1
   7   4  -6 96.7127 16.5342   4
   4   7   6 102.951 17.0263   3
 -11   7  -5 58.7972 13.0167   2
 -11   4   5 60.0920 14.2869   2
 -11   7  -5 68.1423 15.0787   1
   7   4  -5 74.7208 14.1385   4
   4   7   5 9.17943 7.78229   3
 -11   7  -4 47.6530 12.3908   2
 -11   4   4 33.4006 13.0984   2
 -11   7  -4 62.7624 15.0609   1
   7   4  -4 38.8286 11.0207   4
   4   7   4 51.3222 13.5094   3
 -11   4   3 26.2602 9.99592   2
 -11   7  -3 21.5242 10.9690   2
 -11   7  -3 31.5316 11.3924   1
   7   4  -3 12.9827 7.70612   4
   4   7   3 23.1798 10.3998   3
 -11   4   2 18.7624 8.83930   2
 -11   7  -2 5.91254 8.76316   2
 -11   7  -2 19.4913 11.0184   1
   7   4  -2-6.74327 9.25691   4
   4   7   2 15.2921 11.0999   3
 -11   4   1 52.0428 13.9962   2
 -11   7  -1 44.3710 12.7382   2
 -11   7  -1 66.1633 14.5724   1
   7   4  -1 50.4372 11.9113   4
   4   7   1 42.8456 12.7482   3
 -11   4   0 34.1213 12.1131   2
 -11   7   0 50.5779 14.8115   2
 -11   7   0 37.4253 12.3815   1
   7   4   0 16.2787 8.18485   4
   4   7   0 36.8226 12.0413   3
 -11   7   1 51.1804 14.1771   2
 -11   4  -1 61.2825 14.3091   2
 -11   7   1 64.2124 14.3630   1
   7   4   1 64.3895 12.8145   4
   4   7  -1 60.5127 14.2871   3
 -11   4  -2 47.5002 11.8585   2
 -11   7   2 46.9660 14.3702   2
   7   4   2 27.7412 9.35207   4
   4   7  -2 59.0922 14.3613   3
 -11   4  -3 30.3948 11.1690   2
 -11   7   3 15.5567 10.7004   2
   7   4   3 6.41366 7.79451   4
   4   7  -3 9.24809 9.47243   3
 -11   4  -4 2.70190 7.84196   2
 -11   7   4 19.0488 11.7352   2
   7   4   4 17.4104 9.75430   4
   4   7  -4 9.15446 8.54526   4
   4   7  -4 6.62910 10.9508   3
 -11   4  -5 20.9409 9.93820   2
 -11   7   5 25.5111 12.4384   2
   4   7  -5 33.6533 10.6502   4
   4   7  -5 30.4782 10.8516   3
 -11   4  -6-2.30568 7.50449   2
 -11   7   6 3.74278 11.1462   2
 -11   4  -6 16.0257 9.64105   1
   4   7  -6 12.3625 8.10917   4
   4   7  -6 9.67441 8.68311   3
 -11   4  -7 19.5500 8.91012   2
 -11   7   7 55.1524 15.4343   2
 -11   4  -7 37.7836 12.7260   1
   4   7  -7 39.1168 10.7675   4
   4   7  -7 51.2427 15.1749   3
 -11   7   8 54.2546 16.2205   2
 -11   4  -8 41.2271 13.7031   1
   4   7  -8 32.1078 10.8487   4
   4   7  -8 41.7647 15.0049   3
 -11   7   9 3.39316 12.4293   2
 -11   4  -9 6.00103 8.30426   1
   4   7  -9-1.85285 7.75805   4
   4   7  -9 8.78513 10.9952   3
 -11   4 -10 4.75422 8.26919   1
   4   7 -10 1.92074 6.45523   4
   4   7 -10-10.2845 11.2981   3
 -11   7  11 19.2255 13.4221   2
 -11   4 -11 8.59311 9.94457   1
   4   7 -11 15.7957 9.57709   4
   4   7 -11-2.35031 10.7602   3
 -11   7  12 9.24236 12.9365   2
 -11   4 -12 3.82045 8.29846   1
   4   7 -12-4.72379 9.21876   4
   4   7 -12-5.64508 9.30778   3
 -11   7  13 27.3868 14.2804   2
 -11   4 -13 21.3400 10.6145   1
   4   7 -13 22.2100 11.2389   4
   4   7 -13 1.82250 10.1452   3
 -11   7  14 0.51770 11.0423   2
 -11   4 -14 27.6461 12.6434   1
   4   7 -14 9.52851 8.82368   4
 -11   4 -15-1.18516 7.56397   1
   4   7 -15 3.51021 10.3646   4
   5   7  11 22.2026 10.5893   3
 -12   7 -10 37.5127 14.1612   1
   7   5 -10 22.7525 11.2276   4
   5   7  10 30.9728 12.0304   3
 -12   7  -9 25.9756 13.3940   1
   7   5  -9 6.22981 8.31480   4
   5   7   9 4.86426 7.72200   3
 -12   5   8-14.3144 11.9771   2
 -12   7  -8-12.2028 9.50875   1
   7   5  -8-7.03684 8.06919   4
   5   7   8 11.0416 10.2851   3
 -12   5   7-10.9213 12.2652   2
 -12   7  -7-5.60614 9.33038   1
   7   5  -7-7.54539 7.35195   4
   5   7   7 12.1696 10.2492   3
 -12   5   6 12.9430 10.7958   2
 -12   7  -6 16.3991 10.3624   1
   7   5  -6 27.4511 10.6481   4
   5   7   6 32.9080 12.1423   3
 -12   7  -5 23.9914 11.0546   2
 -12   5   5 1.04629 9.60543   2
 -12   7  -5 27.0469 13.2726   1
   7   5  -5 29.2639 11.2901   4
   5   7   5 0.89396 8.50681   3
 -12   7  -4 64.0270 15.1968   2
 -12   5   4 93.0554 18.4644   2
 -12   7  -4 57.3623 14.6232   1
   7   5  -4 69.0384 14.1615   4
   5   7   4 58.1781 13.9508   3
 -12   7  -3 3.08808 8.20181   2
 -12   5   3 3.60531 8.68365   2
 -12   7  -3-9.68000 8.88939   1
   7   5  -3 20.0348 10.0536   4
   5   7   3 20.9862 11.6587   3
 -12   7  -2 5.03088 10.0687   2
 -12   5   2 10.7736 10.0706   2
 -12   7  -2 2.54845 8.32586   1
   7   5  -2-2.67631 6.40834   4
   5   7   2-18.4172 9.66507   3
 -12   7  -1 16.1862 11.2077   2
 -12   5   1 6.83081 10.1665   2
 -12   7  -1 4.59814 10.1371   1
   7   5  -1 3.26114 5.85193   4
   5   7   1-4.94887 9.49613   3
 -12   7   0 22.4814 11.7948   1
 -12   7   0 19.5729 10.5678   2
 -12   5   0-0.13716 10.5199   2
   5   7   0 19.9988 10.2664   3
 -12   7   1 0.57278 11.5045   2
 -12   5  -1-10.1267 10.3918   2
   5   7  -1-7.46264 9.73651   3
 -12   7   2 88.9702 18.3469   2
 -12   5  -2 89.8705 17.1554   2
   5   7  -2 83.5195 16.7940   3
 -12   7   3 16.1995 11.8519   2
 -12   5  -3 0.39500 8.59592   2
   5   7  -3 30.9554 12.2568   3
 -12   7   4 15.9076 11.6049   2
 -12   5  -4 31.0073 12.4468   2
   5   7  -4 11.0045 9.63485   3
 -12   7   5-6.17923 9.95327   2
 -12   5  -5-3.57970 10.5994   2
   5   7  -5-7.51765 9.35669   3
 -12   7   6-3.62388 11.7048   2
 -12   5  -6 19.8648 11.7067   2
   5   7  -6-0.65417 6.09257   4
   5   7  -6 14.6785 10.8178   3
 -12   7   7 13.1971 11.5912   2
   5   7  -7 0.11252 6.94554   4
   5   7  -7 36.0215 13.5916   3
 -12   7   8 33.3419 14.3967   2
 -12   5  -8 27.4001 11.9609   1
   5   7  -8 65.0105 13.0840   4
   5   7  -8 22.2066 12.9972   3
 -12   5  -9 0.13912 8.73907   1
   5   7  -9-0.36019 8.29679   4
   5   7  -9-10.3116 11.9378   3
 -12   5 -10 19.3671 10.7117   1
   5   7 -10 28.3745 11.6584   4
   5   7 -10 18.2756 11.2941   3
 -12   5 -11 0.72826 9.53616   1
   5   7 -11-2.17436 7.27048   4
   5   7 -11-19.2880 12.4901   3
 -13   7  -4 6.92773 10.3575   2
 -13   7  -3-2.79855 9.52191   1
  -4   8   0 535.239 32.3321   2
  -4   8   0 574.548 29.6138   3
  -4   8   1 240.939 21.8510   2
  -4   8  -1 283.954 22.8483   2
  -4   8  -1 268.321 18.6263   4
  -4   8  -1 270.419 19.9701   3
  -4   8   1 255.853 19.5233   3
  -4   8  -2 50.2712 11.2500   2
  -4   8   2 42.5437 11.2225   2
  -4   8  -2 52.9342 9.92276   4
  -4   8   2 50.7101 8.88533   3
  -4   8  -2 46.4674 9.71691   3
  -4   8  -3 13.7091 9.02763   2
  -4   8   3 1.20870 8.57728   2
  -4   8  -3-1.76449 7.11320   4
  -4   8   3 2.99540 5.40727   3
  -4   8  -3 1.38359 5.99271   3
  -4   8  -4-6.91459 7.76101   2
  -4   8   4-0.08781 7.89971   2
  -4   8  -4 16.1500 8.45502   1
  -4   8  -4 7.02214 8.24840   4
  -4   8   4-6.64256 6.73918   3
  -4   8  -4 7.61210 7.36442   3
  -4   8  -5 290.236 22.6689   2
  -4   8   5 322.451 25.2217   2
  -4   8  -5 310.546 22.2253   1
  -4   8  -5 318.264 22.9414   4
  -4   8  -5 349.392 23.8908   3
  -4   8   5 315.390 21.4759   3
  -4   8  -6 331.547 24.2976   2
  -4   8   6 300.208 24.8630   2
  -4   8  -6 319.788 23.2176   1
  -4   8  -6 337.491 24.6432   4
  -4   8  -6 330.708 23.6733   3
  -4   8   6 314.668 21.7104   3
  -4   8  -7 122.704 15.6134   2
  -4   8   7 95.3686 15.2853   2
  -4   8  -7 141.327 15.9896   1
   8  -4  -7 136.385 16.2334   4
  -4   8  -7 143.311 17.1257   4
  -4   8   7 136.397 14.7898   3
  -4   8  -7 120.842 15.1339   3
  -4   8  -8 122.867 14.8553   2
  -4   8   8 145.660 17.6249   2
  -4   8  -8 112.329 14.7816   1
  -4   8  -8 143.189 17.3375   4
   8  -4  -8 123.778 15.1416   4
  -4   8   8 136.885 15.3198   3
  -4   8  -8 129.121 15.3625   3
  -4   8  -9 30.5181 8.70793   2
  -4   8   9 36.2934 11.6999   2
  -4   8  -9 25.1393 7.83512   1
   8  -4  -9 15.2329 6.93524   4
  -4   8  -9 21.4608 10.0339   4
  -4   8  -9 28.6799 10.4541   3
  -4   8   9 29.2110 8.95756   3
  -4   8 -10 24.4979 8.65565   2
  -4   8  10 30.6825 10.8140   2
  -4  -4 -10 16.3294 6.29857   1
  -4   8 -10 2.43229 8.11781   1
  -4   8 -10 17.9022 8.92423   4
   8  -4 -10 18.2225 7.71284   4
  -4   8 -10 20.6726 9.98374   3
  -4   8  10 21.6800 8.77347   3
  -4   8  11 285.276 25.1505   2
  -4   8 -11 265.214 22.4569   1
  -4  -4 -11 249.066 19.4052   1
  -4   8 -11 243.235 23.3989   4
   8  -4 -11 261.104 21.2430   4
  -4   8  11 253.858 21.1304   3
  -4   8  12 205.646 21.1527   2
  -4  -4 -12 180.595 17.0826   1
  -4   8 -12 175.607 18.9150   1
   8  -4 -12 178.138 18.1226   4
  -4   8 -12 184.490 21.1849   4
  -4   8  12 207.910 19.2819   3
  -4   8  13 25.9697 9.96474   2
  -4  -4 -13 21.8647 7.22804   1
  -4   8 -13 49.0217 13.1198   1
  -4   8 -13 47.1436 13.2322   4
   8  -4 -13 18.0959 8.11285   4
  -4   8  13 29.9871 9.98851   3
  -4   8  14 142.129 18.5667   2
  -4  -4 -14 145.408 16.3721   1
  -4   8 -14 128.888 16.8182   1
  -4   8 -14 158.126 21.2309   4
   8  -4 -14 140.034 16.3022   4
  -4   8  14 138.990 16.9730   3
  -4   8  15 31.3541 10.6053   2
  -4  -4 -15 54.6370 11.7175   1
  -4   8 -15 30.6344 12.1312   1
   8  -4 -15 35.4787 9.47768   4
  -4   8 -15 25.3015 12.6012   4
  -4   8  15 32.5775 10.7033   3
  -4   8  16 17.3045 9.09321   2
  -4  -4 -16 29.0668 9.89401   1
  -4   8 -16 36.5248 12.9076   1
   8  -4 -16 23.1226 8.44202   4
  -4   8 -16 32.3083 12.3656   4
  -4   8  16 16.9292 8.94818   3
  -4   8  17 204.681 22.3570   2
  -4  -4 -17 145.128 17.9729   1
  -4   8 -17 187.714 22.9622   4
  -4   8  17 170.133 19.5563   3
  -4   8  18 29.2573 10.2470   2
  -4  -4 -18 24.8342 9.53503   1
  -4   8 -18 17.2773 10.8857   4
  -4   8  18 18.4688 9.47779   3
  -4  -4 -19-0.53617 7.66107   1
  -4   8 -19 8.38277 9.34852   4
  -4   8  19 19.7033 9.22883   3
  -4  -4 -20 79.4618 14.8144   1
  -4   8 -20 99.8926 18.7562   4
  -4   8  20 80.7021 15.1964   3
  -4  -4 -21 1.30201 7.74105   1
  -4   8 -21 14.5967 10.6877   4
  -4   8  21 4.04670 8.27471   3
  -4  -4 -22 8.45595 9.30509   1
  -4   8 -22 20.1415 12.6934   4
  -4   8  22 21.6212 10.6746   3
  -4  -4 -23 77.9850 16.2886   1
  -4   8 -23 15.2987 9.93725   4
  -4   8  23 90.4671 16.8100   3
  -4  -4 -24 5.33210 8.78986   1
  -4   8  24 19.0299 10.4890   3
  -3  -5 -24-9.59133 10.7687   1
  -3   8  24 4.16271 7.46273   3
  -3  -5 -23-7.20972 10.6469   1
  -5   8 -23-5.92941 11.6629   4
  -3   8  23 18.0080 10.3225   3
  -3  -5 -22-2.12959 8.39154   1
  -5   8 -22 20.7064 11.2220   4
  -3   8  22 8.47275 9.05858   3
  -3  -5 -21 13.3962 10.7581   1
[truncated: 1,454,195 more chars]
